# Supplementary material for: The effect of red light and far-red light conditions on secondary metabolism in Agarwood
Source: BMC Plant Biol. 2015 Jun 12;15:139. doi: 10.1186/s12870-015-0537-y (PMC4464252; doi:10.1186/s12870-015-0537-y)
Supplement: Additional file 1: Table S1. — The set of genes in each gene expression cluster. [file 12870_2015_537_MOESM1_ESM.xlsx]

## Sheet: Sheet1
contig	desc	organism	fr5b1	fr5b2	fr2a1	fr2a2	fr1a	fr1b	normala1	normala2	red1a	red1c	red2a	red2d	red5a	red5d
g136.t1	AP2/ERF domain-containing transcription factor, putative	Theobroma cacao	21.5506	20.6748	34.182	34.9318	22.0732	22.7622	24.8836	25.8801	13.127	14.4021	15.6387	14.395	11.3036	12.2765
g162.t1	WRKY DNA-binding protein 46, putative	Theobroma cacao	14.2298	12.7065	17.0309	17.2777	24.8475	25.866	10.4024	11.4543	5.97959	5.04825	9.40687	11.4756	9.71374	7.65146
g221.t1	Uncharacterized protein TCM_005082	Theobroma cacao	29.2122	25.1283	44.7231	44.0673	30.2092	34.8273	19.2558	15.2271	31.5541	33.2443	42.8783	38.1369	31.2279	28.6722
g478.t1	hypothetical protein POPTR_0425s00200g	Populus trichocarpa	27.8359	28.0749	62.8019	76.3086	36.2278	38.0523	29.5601	22.3834	22.3381	18.5785	5.83932	27.0765	17.1119	38.4712
g563.t1	PREDICTED: anthocyanin 3'-O-beta-glucosyltransferase-like	Cicer arietinum	48.7425	43.1492	112.743	116.776	73.9083	73.0196	62.3441	55.0778	26.0707	27.1541	16.7095	20.034	33.1703	26.9825
g655.t1	hypothetical protein PRUPE_ppa015273mg, partial	Prunus persica	66.9022	62.4122	75.5728	72.7058	52.425	51.3667	22.3634	23.4144	26.8891	26.0833	42.5256	43.8965	41.8088	36.3496
g767.t1	predicted protein	Populus trichocarpa	70.0939	68.9856	95.1775	88.2662	77.666	76.8295	59.9555	58.9732	44.4081	45.9295	40.0928	40.7032	67.5487	63.3445
g903.t1	hypothetical protein CICLE_v10001429mg	Citrus clementina	13.4348	12.5088	32.7423	35.1559	9.93993	12.3802	5.06538	6.09887	4.20829	5.00976	4.62667	5.02593	10.2662	9.5492
g947.t1	ZCF37, putative	Theobroma cacao	19.1562	19.8767	38.5631	34.5787	31.2843	30.4655	10.7118	10.9765	6.75448	7.64292	9.18578	9.28787	21.3702	15.1226
g968.t1	Acyl-CoA-binding domain 3, putative	Theobroma cacao	34.3083	34.1179	68.8815	78.2946	36.4239	38.8812	33.4743	32.1688	38.1329	37.764	34.0983	33.1507	42.7797	48.5406
g1032.t1	predicted protein	Populus trichocarpa	755.152	777.049	811.018	825.951	650.948	650.472	620.957	628.547	576.209	528.288	510.772	497.519	394.258	379.889
g1044.t1	Dehydration-responsive element-binding protein 2C, putative	Ricinus communis	36.3049	35.8059	36.9428	39.7122	23.708	24.4397	7.27338	8.80285	11.9834	11.4766	9.47941	8.46139	14.4197	12.2835
g1062.t1	aquaporin SIP1.2 family protein	Populus trichocarpa	184.692	182.983	284.228	294.091	134.38	135.576	97.7396	97.0643	152.423	137.377	181.964	198.189	194.997	169.994
g1180.t1	phosphatidylcholine transfer protein, putative	Ricinus communis	156.365	157.919	245.488	244.006	110.609	128.612	104.876	106.947	130.823	129.283	144.773	139.593	146.37	135.738
g1196.t1	SAUR family protein	Theobroma cacao	5.19713	3.71603	26.6448	35.8323	9.24933	12.3933	4.28592	3.14965	10.687	11.2553	6.43723	4.97247	5.80708	6.27035
g1390.t1	Uncharacterized protein isoform 1	Theobroma cacao	52.6518	48.8299	126.487	128.959	43.2006	41.5868	38.9014	33.91	26.2474	29.0837	32.4264	26.7617	48.7088	51.5157
g1434.t1	Uncharacterized protein isoform 1	Theobroma cacao	74.0263	76.1089	116.035	117.314	75.0336	70.7315	49.0514	56.8226	58.0304	47.5836	78.2931	81.5389	91.8782	91.4315
g1598.t1	3-hydroxy-3-methylglutaryl-coenzyme A reductase	Aquilaria sinensis	14.5327	12.803	18.5402	23.6648	28.3343	29.1125	7.95643	8.77375	5.8837	6.29575	4.99225	3.50167	12.3503	12.5083
g1741.t1	phenazine biosynthesis protein, putative	Ricinus communis	33.6409	35.7554	113.471	112.187	55.3842	50.4598	36.7152	44.5763	20.771	24.8651	20.401	28.3103	52.119	39.0527
g1752.t1	RING/U-box superfamily protein, putative	Theobroma cacao	111.564	119.371	152.647	156.368	72.5893	74.7737	72.2553	69.9203	72.0818	70.1462	80.9637	77.882	68.2645	61.8701
g1812.t1	xyloglucan endotransglycosylase	Malus domestica	53.9798	54.9845	77.2394	86.8517	56.9371	47.4102	39.1154	34.6228	41.1102	43.6453	47.238	51.4256	149.502	143.067
g1835.t1	RING membrane-anchor 1, putative isoform 1	Theobroma cacao	146.281	140.115	307.995	301	222.101	218.488	80.4955	83.4466	97.5342	93.8204	81.6363	85.4483	122.365	120.837
g1851.t1	F21B7.22	Theobroma cacao	108.094	98.0915	139.786	134.76	94.7693	84.6044	46.6795	40.1953	57.4437	59.5853	53.713	55.9253	69.1306	76.9659
g1852.t1			2.11815	2.42896	7.62398	6.16074	1.24663	2.11493	0.119079	0.405516	0.271378	0.587116	0.836383	0.771585	3.20809	2.39878
g1888.t1	Wound-responsive family protein	Theobroma cacao	342.099	350.112	519.568	601.399	531.338	686.8	180.031	228.302	192.402	159.84	248.187	341.105	225.291	258.771
g1922.t1	MLO-like protein 2	Arabidopsis thaliana	155.595	160.051	200.688	211.545	244.298	256.963	116.245	111.452	80.897	78.5355	107.147	109.501	98.6329	100.805
g1968.t1	PfkB-like carbohydrate kinase family protein isoform 1	Theobroma cacao	80.5865	83.7453	96.5256	92.4166	63.0346	65.2475	53.9403	51.628	43.9824	41.755	56.2059	51.9253	68.8905	66.963
g2010.t1	C2H2-like zinc finger protein	Theobroma cacao	93.9507	91.097	137.981	133.988	104.106	107.102	90.3495	87.9295	94.8973	99.0392	58.2462	66.3767	100.793	103.426
g2081.t1	hypothetical protein PRUPE_ppa009544mg	Prunus persica	23.2324	25.4645	43.9004	43.7788	31.0047	29.6264	13.4455	13.1472	15.3551	15.9124	10.511	9.30482	14.5087	16.0028
g2091.t1	UDP-D-glucose/UDP-D-galactose 4-epimerase 1 isoform 1	Theobroma cacao	121.65	116.498	188.856	186.59	100.223	95.2118	79.2427	84.8548	95.08	85.8253	85.4696	85.9188	85.9642	81.3613
g2124.t1	Non-yellowing 1 isoform 1	Theobroma cacao	26.5614	29.4224	42.077	45.0796	22.5241	20.4279	26.8338	25.6529	24.6622	26.0312	24.0919	24.2268	29.6492	30.6979
g2126.t1	conserved hypothetical protein	Ricinus communis	4.47376	13.2406	36.6151	21.1165	5.24865	8.80151	5.88429	2.08471	6.49486	7.24979	4.77241	2.89616	8.27617	3.98811
g2264.t1	Heat shock transcription factor B2A, putative	Theobroma cacao	17.8833	18.5115	36.3743	36.6765	18.5026	18.7434	16.3209	17.4114	10.3519	10.6151	9.48664	10.0254	17.3184	15.3616
g2344.t1	hypothetical protein CICLE_v10001606mg	Citrus clementina	47.4903	49.3437	81.7124	77.8483	53.8885	54.0072	44.8664	42.558	48.0775	50.1682	30.2262	30.3523	46.9693	44.1593
g2344.t2	hypothetical protein CICLE_v10001606mg	Citrus clementina	38.353	41.5391	62.2489	61.6559	40.6749	46.0617	34.6589	33.5441	41.3248	38.2746	24.0013	22.8049	34.8979	35.4333
g2349.t1	Chaperone DnaJ-domain superfamily protein, putative	Theobroma cacao	132.356	124.201	515.309	481.761	241.46	260.387	35.5142	30.0786	72.0364	74.6212	98.641	111.09	61.9139	56.9966
g2411.t1			6.06106	0	9.89486	0	0	0	0	0	18.4173	0	0	0	0	8.94295
g2507.t1	AGC, putative	Theobroma cacao	18.8646	17.5	20.7912	23.1659	17.7565	15.3938	6.26996	6.67357	4.13985	4.40111	7.48529	7.68022	3.87614	4.40932
g2524.t1	Basic leucine zipper 9, putative isoform 1	Theobroma cacao	19.5177	21.1152	37.6547	42.1211	27.5039	29.4992	19.7573	16.3073	23.0727	19.843	21.9131	24.1475	21.6721	20.1448
g2542.t1	Plasma membrane ATPase 4 isoform 2	Theobroma cacao	32.4858	37.314	56.1315	55.5412	21.2723	20.9508	21.588	21.2627	20.6342	21.6902	21.6188	20.5513	50.2787	47.7027
g2588.t1	Uncharacterized protein isoform 3	Theobroma cacao	10.0461	6.32077	11.1263	10.7187	16.9448	20.7435	7.44369	5.45193	6.07181	4.05678	5.97712	3.63126	8.05942	5.6916
g2624.t1	delta-guaiene synthase	Aquilaria sinensis	1.36295	1.21916	1.77325	3.12213	11.8222	14.1538	2.03626	2.00727	1.4877	1.11299	1.92682	1.78481	0.777828	0.884059
g2630.t1	SKP1/ASK1-interacting protein 2, putative	Theobroma cacao	15.6851	12.7921	37.3385	39.1955	33.9136	38.1409	17.802	17.105	17.222	15.1609	14.7081	17.4819	21.5651	19.1775
g2641.t1	Basic helix-loop-helix DNA-binding superfamily protein, putative	Theobroma cacao	18.1792	19.2982	64.6804	53.5232	30.0164	28.5811	18.1724	16.543	28.1797	27.5395	20.5929	21.3275	24.111	28.9286
g2715.t1	Auxin efflux carrier family protein isoform 2	Theobroma cacao	125.407	137.884	143.267	150.678	107.266	107.205	69.7202	67.7262	71.9523	70.5582	62.5171	63.2182	75.3462	76.698
g2801.t1	PREDICTED: probable receptor-like protein kinase At1g67000-like	Vitis vinifera	16.7146	17.151	26.1931	25.4084	17.5344	18.7578	9.76972	9.47671	6.98874	9.52893	11.1409	11.2077	14.0118	13.2895
g2893.t1	Alpha/beta-Hydrolases superfamily protein	Theobroma cacao	55.7402	56.5456	70.8617	64.6725	51.2809	49.3639	39.5861	43.175	44.3132	44.2505	21.6214	26.0312	49.1838	39.2596
g2920.t1			31.4729	25.6698	46.2996	33.0465	15.3046	23.1773	21.9299	18.5153	10.749	14.9122	11.3047	13.3885	16.6516	13.9092
g2921.t1	Transmembrane amino acid transporter family protein isoform 1	Theobroma cacao	157.272	137.132	282.377	271.378	151.054	147.024	119.419	110.942	139.622	136.772	33.6333	37.4232	99.7035	108.18
g2933.t1	Poly(A)-binding protein C-terminal interacting protein 6, putative	Theobroma cacao	491.514	498.321	1327.13	1157.42	644.813	770.776	396.836	397.21	428.165	450.558	544.849	563.723	360.671	358.745
g2938.t1	hypothetical protein PHAVU_008G219900g	Phaseolus vulgaris	247.661	248.397	315.729	313.702	206.728	234.201	152.53	150.514	229.241	229.538	241.005	244.954	265.595	240.775
g2960.t1	hypothetical protein CICLE_v10019323mg	Citrus clementina	13.3667	13.2388	28.3358	28.9249	16.1091	15.7691	11.4093	12.7063	6.16319	5.13137	6.39077	4.92407	9.26683	9.16074
g3005.t1	Sucrose-proton symporter 2 isoform 1	Theobroma cacao	297.997	272.057	528.85	478.945	400.594	412.312	247.739	237.074	369.358	387.155	193.334	206.831	384.24	349.192
g3055.t1	Ethylene insensitive 3 family protein	Theobroma cacao	190.636	225.446	252.564	196.737	110.026	133.4	104.794	101.791	108.817	100.736	111.323	105.789	87.5932	91.7093
g3201.t1	Uncharacterized protein TCM_028719	Theobroma cacao	37.6115	29.4929	60.3437	68.5537	67.0018	59.5793	25.8611	21.4359	40.0734	47.1732	66.578	58.7808	35.5886	28.1662
g3280.t1	KH domain-containing protein / zinc finger family protein isoform 2	Theobroma cacao	104.261	93.5305	215.856	186.718	82.1725	97.5764	130.861	110.118	102.455	103.62	88.752	90.0424	94.8014	86.8825
g3289.t1	Transcription factor Pur-alpha 1	Theobroma cacao	126.994	122.309	121.073	131.893	77.5638	78.0167	49.19	55.2139	63.9425	58.8526	57.5804	49.564	81.8315	86.394
g3311.t1	hypothetical protein POPTR_0005s16690g	Populus trichocarpa	512.892	485.031	556.009	570.11	309.526	327.417	238.223	234.987	230.904	234.786	206.173	219.97	340.452	350.688
g3339.t1	Chaperonin-like RbcX protein	Theobroma cacao	28.9112	21.9547	31.1645	27.2217	73.6509	79.613	8.95351	8.85796	10.3422	11.1522	37.7542	40.5107	21.0026	16.1768
g3386.t1			37.0536	34.4209	131.89	150.776	54.3862	62.2371	51.546	60.1572	52.7882	48.4868	48.6575	43.9622	33.3113	39.8642
g3459.t1	serine-threonine protein kinase, plant-type, putative	Ricinus communis	48.8116	50.6787	55.6304	55.2762	101.636	98.5254	40.7668	39.0534	37.0039	38.2067	40.9673	40.6316	61.0094	61.8116
g3472.t1	Zinc finger C-x8-C-x5-C-x3-H type family protein, putative	Theobroma cacao	449.373	433.736	682.762	697.466	443.729	471.01	267.62	246.617	380.411	372.364	309.15	351.814	339.076	301.264
g3662.t1	unknown	Medicago truncatula	318.497	312.948	456.32	435.839	453.892	496.973	177.842	170.055	198.49	202.983	251.213	240.382	165.649	160.764
g3675.t1	hypothetical protein PRUPE_ppa009667mg	Prunus persica	75.1611	83.7284	97.5787	104.152	140.102	154.778	23.8473	26.0718	48.2195	40.3191	24.8514	23.7945	60.6615	49.1797
g3700.t1	Uncharacterized protein TCM_004966	Theobroma cacao	339.305	310.361	416.213	397.699	190.988	203.941	147.944	135.636	191.831	187.97	148.596	159.977	226.738	211.227
g3777.t1	hypothetical protein PRUPE_ppa010064mg	Prunus persica	179.783	184.398	193.58	189.403	193.232	203.219	86.8369	92.8187	76.8439	84.1863	104.009	104.499	107.596	98.0719
g3814.t1			34.0409	31.489	62.9097	67.6552	25.6765	28.1626	36.3905	33.5988	27.8903	24.5331	34.4558	51.1052	50.8037	41.3495
g3889.t1	mCG12811, isoform CRA_a	Mus musculus	153.377	128.809	293.097	261.317	161.344	197.322	166.115	180.558	185.238	179.012	118.823	127.33	179.75	182.207
g4029.t1	hypothetical protein PRUPE_ppa013805mg	Prunus persica	102.921	73.9461	275.598	313.475	113.769	123.369	90.8387	91.2224	80.2683	85.0265	143.621	177.956	118.039	117.652
g4095.t2	MAC/Perforin domain-containing protein isoform 1	Theobroma cacao	28.2682	26.6609	24.202	24.7863	18.3974	16.4087	10.6204	11.0718	10.5459	11.38	8.49964	7.25162	12.6377	11.0986
g4124.t1	translation elongation factor 1 alpha	Nicotiana benthamiana	165.781	160.212	183.961	170.81	118.935	111.84	90.9977	75.9726	102.968	89.098	60.5031	62.4374	156.637	168.791
g4189.t2	Plant glycogenin-like starch initiation protein 6 isoform 1	Theobroma cacao	25.0518	23.7118	47.2083	47.4538	37.4361	34.9213	21.0343	21.4	12.6246	11.0248	4.83809	6.16188	22.7611	18.9848
g4315.t2	PREDICTED: uncharacterized protein LOC102604101	Solanum tuberosum	27.0083	29.2733	40.5183	37.5065	25.8505	25.0981	33.0204	33.6782	19.99	19.8896	21.5144	20.7569	17.5641	17.991
g4344.t1	catalase	Prunus persica	11741.2	11812.5	14800	14597.7	12186.6	12057.2	7520.5	7689.43	10929.4	10722	7881.89	7684.16	8932.56	8672.07
g4345.t1	catalase	Camellia sinensis	472.732	470.74	476.102	510.524	294.725	291.995	247.37	265.097	199.23	209.843	183.285	182.976	234.389	266.325
g4357.t1	Glutamate receptor 3.3 isoform 4	Theobroma cacao	70.2084	72.7733	59.722	60.0194	64.5528	62.6587	36.9226	32.9558	40.2687	40.0217	33.7646	31.8292	42.567	42.5928
g4481.t1	hypothetical protein CICLE_v10001706mg	Citrus clementina	8.06022	8.64358	16.3082	15.1719	25.25	23.823	21.8974	26.1217	2.00039	2.16963	4.30505	5.55138	7.15933	5.60216
g4584.t1	hypothetical protein PRUPE_ppa011052mg	Prunus persica	60.1266	58.9669	85.5206	90.7743	43.8307	48.6479	42.2899	43.8452	44.9044	43.459	63.4938	67.4675	46.0131	46.4086
g4692.t1	MAC/Perforin domain-containing protein	Theobroma cacao	32.2892	33.4059	43.2044	47.6812	40.0123	39.0077	26.4051	29.9121	18.5803	18.2995	13.1178	14.4309	28.09	25.7794
g4694.t1	Erf domain protein 9, putative	Theobroma cacao	27.5419	26.4035	117.344	122.708	27.3777	28.7526	14.1567	11.4167	19.1529	17.1164	45.1564	44.9644	31.5416	28.1816
g4721.t1	KAR-UP F-box 1, putative	Theobroma cacao	15.4178	15.5455	26.2596	27.0191	24.7739	25.4911	11.8305	9.54853	17.0041	20.6419	12.8758	17.0774	16.7043	18.3943
g4760.t1	conserved hypothetical protein	Ricinus communis	9.02032	7.60875	91.4247	40.5506	67.6151	66.5793	19.7401	19.39	8.22942	8.53104	11.2856	32.5793	4.67606	4.65527
g4794.t1	Octicosapeptide/Phox/Bem1p family protein, putative isoform 1	Theobroma cacao	23.3895	23.9093	43.1405	43.676	19.948	19.6599	14.4819	14.0288	18.6134	16.7632	21.0788	21.6112	17.1134	16.1406
g4794.t2	Octicosapeptide/Phox/Bem1p family protein, putative isoform 1	Theobroma cacao	22.7888	22.2509	44.2121	40.4171	19.8942	18.3748	13.4249	11.8212	17.2424	15.352	21.1375	23.0129	15.8513	14.0098
g4836.t1	Secretory carrier 3 isoform 2	Theobroma cacao	42.8938	41.6256	76.2818	77.7266	33.5012	43.9238	35.2194	30.9599	28.9213	27.526	22.7796	26.536	38.1066	38.7383
g4879.t1	carboxy-lyase, putative	Ricinus communis	41.4863	29.272	84.9735	75.2891	25.9251	23.3263	40.3335	40.7194	31.676	30.0307	46.4755	40.5962	36.2817	28.0564
g4890.t1	predicted protein	Populus trichocarpa	23.8576	27.2697	44.4252	44.2439	33.3128	36.6902	20.4783	15.3312	27.5203	27.8221	28.4765	38.8581	28.9179	20.2776
g4905.t1	hypothetical protein MTR_1g085240	Medicago truncatula	79.2914	94.8506	370.3	252.704	76.4111	94.7132	110.79	91.4267	59.5676	52.1272	122.625	113.178	95.3095	74.6703
g5106.t1	NAC domain transcriptional regulator superfamily protein	Theobroma cacao	15.8981	14.624	46.1549	52.4176	28.0678	27.6596	7.34346	6.99857	8.11031	8.92742	6.31563	6.49869	8.63386	11.8324
g5111.t1	PAD4, putative isoform 2, partial	Theobroma cacao	131.167	133.128	157.848	139.167	86.8957	88.8654	88.4949	81.8509	47.1528	47.369	51.1137	54.6068	73.882	67.5798
g5192.t1	Uncharacterized protein TCM_033960	Theobroma cacao	45.9157	34.0449	56.4496	54.7778	119.948	132.729	29.7148	31.4888	25.4438	26.7146	21.7635	37.766	36.1779	23.4597
g5291.t1	PREDICTED: uncharacterized protein LOC100820016	Glycine max	17.4607	17.5942	38.4097	36.7851	20.4018	42.0185	21.4623	12.8165	38.1374	32.3583	25.4552	7.67812	25.3531	28.6883
g5348.t1	3'-N-debenzoyl-2'-deoxytaxol N-benzoyltransferase, putative	Theobroma cacao	92.738	91.8852	296.333	302.326	101.563	143.403	83.1983	86.798	114.031	105.848	156.444	151.463	117.076	91.2026
g5383.t1			181.788	157.982	306.727	290.205	112.206	118.855	70.1002	58.6061	94.5261	92.2707	127.518	141.025	123.664	105.768
g5388.t1	PREDICTED: uncharacterized protein LOC100258663	Vitis vinifera	126.533	131.031	222.687	190.523	123.51	151.045	98.9017	94.0531	141.289	140.282	122.888	117.159	135.542	129.495
g5394.t1	UDP-D-glucuronic acid 4-epimerase	Gossypium hirsutum	131.036	125.15	209.433	230.309	122.762	134.592	107.338	107.144	102.68	109.189	104.171	114.119	103.217	104.042
g5640.t1	Major facilitator superfamily protein	Theobroma cacao	34.2422	36.1818	52.6435	43.7655	24.5836	27.519	16.1879	15.187	23.4922	21.2715	19.4718	21.1902	25.2676	24.2712
g5824.t1	PREDICTED: uncharacterized protein LOC101306460	Fragaria vesca subsp. vesca	24.3642	17.262	46.3749	45.3905	23.4274	21.9203	18.4018	21.0786	21.7992	19.54	32.003	30.9718	18.2113	17.3303
g5849.t1	Acyl-CoA N-acyltransferases (NAT) superfamily protein, putative	Theobroma cacao	96.7461	95.9167	135.432	130.476	101.677	121.318	46.3178	49.5312	70.2956	70.8182	70.0664	72.3718	68.3551	66.5058
g6087.t1	WRKY family transcription factor, putative isoform 1	Theobroma cacao	39.3919	40.4851	84.4963	81.4587	47.4333	48.9388	21.8373	17.1246	14.6235	13.5489	40.18	34.5261	31.6167	34
g6142.t1	PREDICTED: chaperone protein dnaJ 11, chloroplastic	Vitis vinifera	241.215	221.174	1125.02	968.916	313.762	405.453	104.537	117.279	255.242	242.929	549.781	555.667	175.725	150.265
g6157.t1	SBP family protein, putative	Theobroma cacao	31.3119	21.491	26.7486	31.9528	16.6868	24.4455	8.35355	9.83897	14.0101	11.8949	14.7434	13.4628	14.5706	18.1596
g6199.t1	NAD(P)-binding Rossmann-fold superfamily protein	Theobroma cacao	7.03976	7.94653	22.8851	25.4439	10.3167	9.38532	8.04841	8.06665	5.161	3.95226	10.6175	11.0905	14.7728	12.9633
g6246.t1	Dormancy/auxin associated family protein, putative	Theobroma cacao	95.5203	88.3163	180.465	210.004	74.6642	76.0507	53.7818	51.2622	107.926	101.251	121.571	126.023	90.3946	73.5242
g6372.t1	Uncharacterized protein TCM_041515	Theobroma cacao	180.682	168.925	348.684	366.934	152.767	192.508	169.937	149.663	163.069	162.549	187.378	203.844	147.736	124.883
g6399.t1	Myb-like transcription factor family protein isoform 1	Theobroma cacao	118.913	121.999	127.978	141.252	77.5973	80.6525	67.8813	72.0444	71.6937	68.1763	74.5353	73.9552	96.0372	98.6357
g6445.t1	Plant U-box 26	Theobroma cacao	81.7422	81.7094	139.128	139.078	125.228	135.47	48.4145	39.9273	69.9455	74.7137	82.4764	76.6692	84.1757	76.6431
g6583.t1	sucrose synthase, putative	Ricinus communis	618.428	640.888	739.136	708.615	1278.58	1182.85	351.947	366.55	467.459	453.159	526.351	501.659	404.55	422.305
g6644.t1	Transcription factor, putative	Theobroma cacao	82.847	70.1098	119.01	127.162	97.3502	88.9743	63.4016	59.0481	92.0999	81.541	107.847	109.017	62.3763	73.5063
g6672.t1	hypothetical protein CICLE_v10016749mg	Citrus clementina	5.55772	5.32533	22.3508	22.5478	13.0198	14.2028	13.3596	15.7399	2.45699	1.83995	12.6183	8.39797	7.63365	7.43891
g6734.t1	Serine carboxypeptidase 45	Theobroma cacao	28.8022	29.0384	46.7026	52.3654	66.5357	62.7499	28.1969	30.2524	32.9303	34.3873	26.7802	26.974	61.4763	68.6914
g6867.t1	AP2/ERF domain-containing transcription factor	Theobroma cacao	44.0027	43.3614	101.404	103.224	33.8842	32.1735	19.9246	22.2799	27.9314	24.6269	54.3273	66.7914	40.2406	31.936
g6986.t1	GRAS family transcription factor, putative	Theobroma cacao	18.6121	16.0033	21.0426	22.8469	18.9263	17.3891	8.94775	9.61631	5.75669	6.05986	5.10218	5.73074	14.0316	12.9947
g7038.t1	ethylene-responsive element binding protein	Gossypium barbadense	9.93171	8.01114	23.2816	20.1348	10.8893	12.3867	5.81289	6.93453	7.23592	7.61732	9.201	11.8982	13.5243	10.1775
g7100.t1	Plastid-specific 30S ribosomal protein 1	Theobroma cacao	174.516	167.944	179.45	170.19	141.727	138.298	64.6096	69.9068	115.741	124.698	93.9348	90.8708	74.4634	87.2743
g7146.t1	Uncharacterized protein TCM_012326	Theobroma cacao	32.8697	29.8226	47.385	46.9045	27.905	28.1074	15.3932	20.0895	22.1563	19.4981	38.9872	40.4198	35.739	32.0795
g7172.t1	Ribonuclease 3-like protein 2	Theobroma cacao	20.0956	24.0765	34.8618	37.2183	34.4057	37.3605	24.4451	21.728	24.6757	21.2316	13.79	15.2745	30.8356	29.3908
g7304.t1	Asparagine-linked glycosylation 12 isoform 3	Theobroma cacao	52.6623	49.5842	55.2249	62.7131	40.8281	33.0113	27.382	29.4736	23.4141	23.0064	25.4261	23.6	25.3408	26.4751
g7354.t1	predicted protein	Populus trichocarpa	26.9155	26.5969	27.8713	35.0718	28.7302	23.4268	16.6067	17.8719	14.6199	15.0277	11.0833	9.77155	19.3125	19.1669
g7438.t1	PREDICTED: neurofilament heavy polypeptide-like	Solanum tuberosum	195.19	173.037	283.421	275.755	179.755	181.109	127.207	133.932	148.226	151.757	191.08	182.696	178.531	173.097
g7468.t1	Adenine nucleotide alpha hydrolases-like superfamily protein isoform 1	Theobroma cacao	64.0242	59.8589	63.0341	50.7201	63.8462	80.5341	29.1682	26.5065	49.8798	39.7499	31.8802	26.5255	38.3713	41.3623
g7495.t1	hypothetical protein PRUPE_ppa014215mg	Prunus persica	21.189	23.5691	53.1269	57.0166	15.1401	27.9603	16.137	16.517	15.2811	16.8238	20.636	26.6028	9.89832	13.2825
g7496.t1	predicted protein	Populus trichocarpa	15.8794	14.487	34.2366	29.8018	51.6302	50.4353	22.2259	26.5822	6.35106	10.7828	23.5386	24.3623	22.8796	23.094
g7524.t1	WRKY DNA-binding protein 3, putative	Theobroma cacao	93.282	96.6729	112.655	102.559	49.4217	49.9798	39.9027	41.7987	33.7627	35.2898	31.9055	31.8364	45.7317	47.2938
g7550.t1	PREDICTED: uridine nucleosidase 1-like	Vitis vinifera	40.8157	42.0154	66.496	75.1289	36.7862	33.4995	23.2024	24.9537	25.2231	31.0673	34.2312	29.601	34.6882	37.8799
g7601.t1	ACT domain repeat 3 isoform 2, partial	Theobroma cacao	164.183	172.8	269.548	298.505	107.04	112.847	146.574	139.094	90.3052	98.4773	169.127	153.448	85.4946	96.0421
g7602.t1	F-box/RNI-like superfamily protein isoform 1	Theobroma cacao	83.8683	90.6558	160.192	169.616	62.3003	78.5347	111.95	103.746	74.8082	72.3895	84.7365	83.3806	94.9424	94.8063
g7607.t1	conserved hypothetical protein	Ricinus communis	38.0702	36.7276	127.002	117.147	80.9125	87.0976	52.0052	49.1542	49.8293	51.8372	43.348	44.0896	58.6914	55.8855
g7736.t1	asparagine synthetase	Gossypium hirsutum	1353.67	1408.56	4593.82	4480.8	1021.45	1036.68	899.461	865.538	1050.45	1069.29	723.854	687.338	1290.04	1211.71
g7922.t1	POX family protein, putative isoform 1	Theobroma cacao	69.957	76.0694	80.6077	84.6085	61.447	66.2887	46.0418	44.5984	43.7611	45.0566	53.1627	58.2359	40.1083	37.4856
g7928.t1	hypothetical protein CICLE_v100119951mg	Citrus clementina	53.9919	52.4872	48.1851	49.3433	45.6329	50.6051	23.5635	22.4958	28.2042	27.1822	25.3947	22.536	33.51	38.711
g7930.t1			0	3.66882	20.3172	0	0	3.89417	0	0	0	0	0	0	0	4.11333
g8047.t1	PREDICTED: UPF0414 transmembrane protein C20orf30 homolog	Vitis vinifera	132.015	128.743	307.972	309.954	131.541	139.768	108.364	124.596	131.806	125.387	135.637	141.882	170.781	135.946
g8090.t1	hypothetical protein M569_11636, partial	Genlisea aurea	61.7262	56.3449	53.6493	51.847	35.323	34.3002	26.9021	27.5041	26.7686	26.9466	23.3101	26.5128	29.975	26.6141
g8145.t1	Polyol/monosaccharide transporter 5	Theobroma cacao	38.7695	35.3683	59.6707	61.9981	46.763	47.3106	24.5424	21.542	23.3076	25.1006	16.7282	13.3467	35.0114	37.2002
g8159.t1	PREDICTED: phytosulfokines 3	Vitis vinifera	21.7267	11.8812	35.0684	22.5863	18.6427	23.9133	18.3799	16.5759	4.30952	3.4468	26.4705	10.5567	11.611	0
g8160.t1			43.0833	46.058	82.404	67.613	32.6317	29.0747	11.8197	16.2604	28.3723	17.4017	27.74	35.9772	21.4354	10.1724
g8207.t1			0.680708	0.524807	10.2876	3.8082	1.09309	4.5417	6.04468	0.55835	6.05324	1.45015	0	0	0.624215	0.547161
g8215.t1	hypothetical protein CICLE_v10015460mg	Citrus clementina	11.5065	13.1729	20.1893	24.7843	10.8662	12.6743	8.74837	7.24919	9.91315	9.24132	12.8366	13.3742	15.4834	12.8772
g8237.t1	delta-guaiene synthase	Aquilaria sinensis	16.6798	15.3038	34.1664	38.6007	93.0767	89.1125	11.2369	13.2026	7.44944	7.61201	13.012	11.0124	18.6263	20.1337
g8275.t1	predicted protein	Populus trichocarpa	9.62603	14.4691	106.634	123.638	25.1279	27.1805	9.33457	11.9781	16.3879	12.3832	51.5458	53.2236	15.9301	11.8689
g8301.t1	Acyl-activating enzyme 7	Theobroma cacao	22.0537	21.1397	51.9087	51.1976	8.4607	9.49745	14.1289	15.2111	14.807	13.8445	15.2128	14.5157	31.1547	28.19
g8307.t1	Ribosomal L29e protein family	Theobroma cacao	36.3878	34.3599	58.7179	56.6027	31.6869	53.1502	46.5074	30.6053	27.9991	34.0185	24.2769	21.419	21.343	39.9708
g8340.t1	Uncharacterized protein isoform 1	Theobroma cacao	38.6078	30.5673	47.3614	74.7117	59.0961	52.1591	20.4174	38.0159	31.8475	37.0718	50.1649	37.8475	29.9682	22.9162
g8483.t1	PREDICTED: LOW QUALITY PROTEIN: polyubiquitin-like	Glycine max	404.738	386.682	1002.12	1041.96	549.01	587.894	493.584	436.29	472.138	460.797	412.254	424.598	679.115	632.84
g8525.t1	Prefoldin chaperone subunit family protein	Theobroma cacao	16.0392	25.6519	44.9524	36.8929	19.4979	35.6514	20.3018	7.2389	7.27405	10.2714	15.3673	5.79043	5.93076	16.963
g8539.t1	RING membrane-anchor 3, putative	Theobroma cacao	25.7178	25.7769	96.1525	98.2738	30.3247	28.7072	19.6661	17.4622	19.3688	19.1444	20.8316	20.0283	34.0528	31.3341
g8622.t1	unnamed protein product	Vitis vinifera	51.5292	49.0753	81.9549	94.0429	39.4499	49.5384	21.2132	18.1344	28.6963	25.0214	43.2849	49.0697	38.793	39.6056
g8628.t1	Phosphatase 2C family protein isoform 1	Theobroma cacao	39.8785	40.137	52.3339	39.549	29.8913	29.4782	25.4754	24.2635	26.048	22.9821	13.7117	15.8403	29.9908	25.9871
g8700.t1	Alpha/beta-Hydrolases superfamily protein	Theobroma cacao	17.0426	18.438	30.7406	31.8557	18.3607	16.5633	14.6529	13.6184	12.4142	12.3207	18.5218	17.3545	34.6448	33.9227
g8758.t1			23.0012	27.3723	51.5763	18.0136	18.5607	15.9036	40.9463	1.95253	18.9447	35.3799	10.1376	11.3879	29.0961	37.6737
g8801.t1	hypothetical protein CICLE_v10011217mg	Citrus clementina	17.2635	15.4437	32.0178	28.9306	20.0478	23.8324	11.1461	11.189	16.0253	17.4887	14.9295	13.6669	16.7804	16.5113
g8810.t1	hypothetical protein PHAVU_007G185600g	Phaseolus vulgaris	64.3788	54.778	146.297	142.4	57.0167	66.608	49.7503	54.4587	57.2985	59.8517	76.4912	74.5534	53.9304	59.1352
g8837.t1	bZIP transcription factor family protein	Populus trichocarpa	17.0182	16.054	41.2566	42.4232	25.5932	24.7876	12.036	12.3575	13.9846	15.617	15.8301	18.8176	16.9363	18.8868
g8837.t2	bZIP transcription factor family protein	Populus trichocarpa	12.5937	13.2666	33.3655	31.3427	19.0149	21.9884	9.11052	9.81786	11.3503	11.4325	18.7618	18.8999	14.7938	17.4563
g8918.t1	hypothetical protein PHAVU_005G125000g	Phaseolus vulgaris	42.3812	39.4591	88.4774	84.0507	42.9427	51.8267	42.4439	39.7614	40.2751	34.4764	53.5905	66.2535	37.3339	36.6761
g8992.t1	Exostosin family protein isoform 2	Theobroma cacao	14.3627	14.2346	36.2132	34.2757	13.526	13.6205	14.3892	16.4433	13.04	12.2429	15.9816	13.2229	13.5688	13.1159
g9175.t1	hypothetical protein 20	Hevea brasiliensis	301.071	303.965	559.245	485.49	288.012	345.297	199.738	190.705	230.767	216.509	203.55	211.966	242.35	258.173
g9204.t1	hypothetical protein POPTR_0016s14960g	Populus trichocarpa	57.2714	47.9759	95.4985	96.0894	21.7296	30.9575	27.1788	26.5979	25.4305	33.4726	30.3329	29.0175	44.4778	38.3951
g9298.t1	Enoyl-CoA hydratase 2 isoform 1	Theobroma cacao	352.103	345.566	427.207	427.79	216.314	195.46	160.549	160.137	193.482	165.802	158.674	152.654	168	171.339
g9336.t1	hypothetical protein ARALYDRAFT_475688	Arabidopsis lyrata subsp. lyrata	172.821	150.741	274.44	277.357	187.595	183.98	135.155	132.144	188.641	153.323	206.609	202.751	219.464	213.203
g9344.t1	NADP-specific isocitrate dehydrogenase, putative	Ricinus communis	72.0097	72.6345	131.458	130.837	109.175	114.509	103.935	104.853	76.9087	83.5198	59.55	60.0511	108.877	112.936
g9448.t1	unknown	Populus trichocarpa	0.12589	0.195005	7.3592	6.92434	0.29879	0.202245	0	0.216382	0.209304	1.22063	0.167204	1.3608	0.482416	0.613534
g9523.t1	hypothetical protein PRUPE_ppa005848mg	Prunus persica	149.337	142.496	213.214	191.648	101.091	107.26	61.8188	58.2875	80.4357	85.2628	95.3969	102.003	100.221	88.1316
g9575.t1	O-Glycosyl hydrolases family 17 protein, putative isoform 1	Theobroma cacao	17.4271	16.7118	19.4179	20.7003	14.6836	15.3057	7.50432	6.82055	9.75168	9.78866	6.26063	5.59176	7.91879	10.8889
g9638.t1	Kinase, putative	Theobroma cacao	10.4317	11.3562	35.4508	26.1656	22.7549	25.0437	8.78355	6.59532	9.71763	10.684	11.001	12.3654	9.40587	8.58362
g9654.t1	predicted protein	Populus trichocarpa	4.12778	3.37003	16.5937	13.0444	15.4578	19.8764	5.87286	5.22403	3.62331	3.66546	4.55048	4.69131	12.2904	10.8243
g9678.t1	hypothetical protein CICLE_v10016475mg	Citrus clementina	38.1804	43.257	52.1983	51.5861	21.9674	25.0128	12.1837	13.3208	23.4831	23.4951	10.4682	9.12548	25.374	29.02
g9719.t1	CBL-interacting protein kinase 9	Theobroma cacao	90.1333	92.4259	154.9	154.004	94.9739	93.3555	81.0396	80.6725	56.8074	58.3668	56.4568	55.7604	74.7708	77.1877
g9830.t1	Glucan endo-1,3-beta-glucosidase precursor, putative	Ricinus communis	131.816	133.387	286.238	270.693	136.988	145.339	99.7359	90.4129	107.892	112.634	121.178	124.067	146.643	137.619
g9885.t1	unknown	Medicago truncatula	19.1311	19.8347	76.6217	66.26	26.6763	27.798	31.7259	33.2581	27.1393	28.1955	13.7596	12.2857	36.855	39.3716
g9929.t1	delta-guaiene synthase 2	Aquilaria crassna	38.5445	37.4949	32.396	36.444	103.277	101.949	23.1457	21.5234	18.6116	19.0254	25.7015	26.2	29.2271	29.0775
g9971.t1	hypothetical protein CARUB_v10024822mg	Capsella rubella	9.05379	10.0727	24.2559	15.9204	4.98953	6.39649	5.00367	2.88365	4.21171	3.07729	8.1353	5.83418	6.49316	9.57309
g9987.t1			21.5058	26.4145	45.3225	29.3865	14.4737	22.5683	7.75003	14.137	18.5457	15.5881	11.7547	14.9833	15.3295	22.3407
g10025.t1	Sodium/hydrogen exchanger	Theobroma cacao	370.995	377.555	831.063	831.659	380.351	378.027	359.239	369.908	315.927	322.761	169.566	172.23	228.601	230.222
g10057.t1	unnamed protein product	Vitis vinifera	55.7424	46.356	62.0974	58.9434	90.045	102.321	33.6437	33.2373	46.4506	54.9554	43.0635	40.1882	39.4344	46.9381
g10069.t1	cyclophylin	Digitalis lanata	153.197	153.765	202.315	186.307	97.4471	114.247	96.0615	77.5332	105.555	99.1981	80.2104	92.5889	92.001	69.9461
g10077.t1	ER lumen protein retaining receptor family protein isoform 2	Theobroma cacao	59.4293	63.2511	139.137	100.021	80.7047	77.0959	76.7565	78.1183	75.9643	79.2953	37.2399	40.5806	77.8658	75.0983
g10095.t1	PREDICTED: V-type proton ATPase 16 kDa proteolipid subunit-like	Cucumis sativus	29.5248	41.8032	70.0057	78.5256	35.7088	47.5454	52.4215	46.4024	32.1252	59.905	23.5801	27.3319	33.2629	52.5707
g10165.t1	metal ion binding protein, putative	Ricinus communis	47.6824	41.7012	91.3475	98.4087	25.1979	27.7331	17.3846	16.021	24.5918	24.14	47.0844	51.508	37.3918	33.5705
g10165.t2	metal ion binding protein, putative	Ricinus communis	56.5951	56.0734	92.188	111.854	29.685	34.8837	20.6308	19.4666	31.0927	27.0748	47.9202	49.9133	44.3539	44.221
g10285.t1	hypothetical protein CICLE_v10027086mg	Citrus clementina	8.41086	10.4805	18.6102	15.4046	9.20056	9.65484	3.11897	2.54862	3.32553	3.84299	2.23552	3.47469	24.4178	13.9521
g10322.t1	RecName: Full=Late embryogenesis abundant protein Lea5	Citrus clementina	4.27109	5.73698	34.7671	20.9238	3.66399	4.20407	12.6525	2.51923	7.49076	5.97095	1.70215	3.59926	4.18009	8.99585
g10399.t1	VACUOLAR-TYPE H+ ATPASE C2	Arabidopsis thaliana	112.704	129.188	173.333	166.447	115.995	133.846	71.544	97.2978	126.938	148.302	131.953	132.976	125.914	115.046
g10407.t1	SAUR family protein	Theobroma cacao	2.58483	4.9457	6.96075	22.8311	5.48938	17.8153	5.26595	3.356	1.11814	7.80901	3.53918	4.32676	0	0
g10408.t1	PREDICTED: auxin-induced protein 10A5-like	Glycine max	6.9053	8.47305	24.7218	21.2038	14.0478	13.3948	7.31396	2.59051	7.8792	4.67046	8.72719	6.68477	3.25808	5.18437
g10412.t1	PREDICTED: auxin-induced protein X10A	Vitis vinifera	19.8507	6.06093	27.251	16.4006	26.5509	28.5084	4.44764	6.65672	12.1615	9.20331	24.1535	15.564	13.2245	9.08549
g10413.t1	PREDICTED: auxin-induced protein X10A-like	Glycine max	3.05979	1.18059	15.8684	21.3214	22.9454	28.6947	1.25211	0	2.68964	1.11742	6.78215	2.61567	0	0
g10498.t1	hypothetical protein CICLE_v10009014mg	Citrus clementina	14.0176	14.3556	41.5048	42.5283	12.4069	12.4773	11.6911	12.4928	18.5302	17.148	17.8478	17.1455	14.2035	14.7345
g10646.t1	PREDICTED: SPX domain-containing protein 2 isoform 1	Vitis vinifera	49.7176	49.3152	80.0188	70.073	24.6858	23.1324	32.8874	38.5156	25.9858	23.8498	21.9867	25.3864	14.5015	16.5418
g10672.t1	hypothetical protein CICLE_v10024111mg	Citrus clementina	73.5366	59.7015	78.8075	65.4626	67.0376	82.6293	26.2482	30.3108	39.3514	55.2047	26.138	39.3633	37.0081	59.3566
g10858.t1	Phosphate-responsive 1 family protein	Theobroma cacao	10.3201	11.5609	27.0304	35.0021	25.6996	24.9979	15.5356	12.9102	11.207	13.5892	7.43979	8.649	10.3476	8.94062
g10881.t1	hypothetical protein	Hordeum vulgare	6.10112	6.97047	12.0427	11.2125	8.31896	10.3432	1.51564	1.69724	2.51925	0.824111	5.50026	3.87498	7.39599	6.20703
g10913.t1	Winged-helix DNA-binding transcription factor family protein, putative	Theobroma cacao	19.0056	16.9006	25.5983	23.5569	21.0553	17.2984	6.35945	7.61944	4.80951	5.41947	7.08845	5.49343	8.79357	7.51686
g10920.t1	hypothetical protein PHAVU_005G093800g	Phaseolus vulgaris	21.3414	19.8366	31.3696	34.9125	16.5416	16.3864	10.1101	9.22791	13.6006	12.3537	11.0037	13.4591	7.51162	6.11271
g10976.t1	Plant protein 1589 of Uncharacterized protein function	Theobroma cacao	29.2036	27.3532	34.8717	43.3554	29.1808	30.4065	10.0636	14.2085	8.5162	4.73284	6.29178	5.00407	12.2211	2.94941
g11048.t2	Nodulin MtN21 /EamA-like transporter family protein isoform 2	Theobroma cacao	32.6735	32.5958	35.8651	37.943	37.6452	42.1877	16.9925	16.164	18.368	16.5358	13.234	14.0144	25.8995	19.2951
g11104.t1	S-adenosyl-L-homocysteine hydrolase	Theobroma cacao	1003.76	992.751	1486.23	1450.74	930.165	954.646	720.804	697.19	1245.54	1249.19	652.752	650.412	1401.73	1328.13
g11125.t1	ubiquinol-cytochrome C reductase iron-sulfur subunit, putative	Ricinus communis	61.4798	60.2871	127.887	134.921	76.0075	72.431	69.1186	76.154	78.7237	76.4099	56.6632	56.1328	73.9491	88.1234
g11184.t1	hypothetical protein CICLE_v10017432mg	Citrus clementina	9.30403	5.38178	12.3537	11.2457	13.0152	13.4032	3.18362	3.35113	2.367	3.25596	6.34765	7.60081	1.1276	1.79261
g11193.t1	hypothetical protein POPTR_0001s24900g	Populus trichocarpa	8.81636	8.11016	13.6485	12.2146	7.652	11.1613	10.9768	9.21734	2.27966	2.82524	2.30659	2.76711	1.81407	2.02938
g11219.t1	PREDICTED: SUMO-conjugating enzyme SCE1-like	Fragaria vesca subsp. vesca	29.9359	36.0314	52.8281	43.5924	38.401	29.4803	26.071	18.9449	28.6056	30.2501	35.4513	20.9258	33.066	30.7568
g11220.t1	hypothetical protein CICLE_v10026687mg	Citrus clementina	21.0839	17.5705	21.3112	23.7434	12.6046	10.5353	6.28234	9.45189	11.0501	13.714	8.72268	10.0264	13.263	13.9107
g11263.t1	PREDICTED: momilactone A synthase-like isoform 2	Vitis vinifera	5.74648	6.08401	14.487	12.6273	16.2374	17.1077	3.42403	2.86449	1.7911	2.47871	1.34695	2.05858	5.45368	6.12506
g11278.t1	BEL1 homeodomain 1, putative	Theobroma cacao	85.8271	84.2825	124.507	125.42	88.4674	90.3572	101.047	90.9334	87.219	88.6822	53.3803	57.9528	76.8975	72.2715
g11393.t1	WRKY DNA-binding protein 48, putative isoform 1	Theobroma cacao	12.2118	11.3138	20.9239	28.888	15.1904	15.1758	5.98434	6.27212	8.45014	11.2117	5.79096	7.82122	15.7529	15.5034
g11393.t2	WRKY DNA-binding protein 48, putative isoform 1	Theobroma cacao	10.261	9.37972	19.6852	20.7484	12.5197	12.293	5.26388	5.63878	7.91407	7.16891	6.66513	6.33934	13.8551	11.6013
g11429.t1	predicted protein	Populus trichocarpa	120.551	117.207	224.078	232.941	57.1299	59.6778	87.4311	90.6571	78.7984	81.7295	34.6382	35.4261	117.698	122.467
g11502.t1	putative calcium-binding protein	Gossypium hirsutum	13.0205	17.1062	46.9603	43.5629	12.7664	10.968	33.6339	40.6325	10.9844	9.93681	9.22978	6.97068	23.5555	21.5899
g11508.t1	KOW domain-containing protein	Theobroma cacao	40.2949	55.3635	47.3948	66.0874	34.655	40.6543	32.0258	27.476	28.1365	27.0611	30.021	31.0982	33.2107	34.7946
g11533.t1	Transmembrane amino acid transporter family protein	Theobroma cacao	36.4293	41.6763	73.8246	71.1037	41.4718	38.73	31.6714	37.4533	35.575	31.7055	26.4962	27.35	72.8123	80.503
g11550.t1	Chain A, Structural Basis For The Impact Of Phosphorylation On Plant Receptor- Like Kinase Bak1 Activation	Arabidopsis thaliana	26.4272	26.0793	44.4724	43.016	40.6377	42.7888	23.9799	27.0265	23.1016	22.7485	19.4549	18.6266	32.0404	35.2423
g11570.t1	Ubiquitin-conjugating enzyme 27	Theobroma cacao	84.0997	88.9886	107.962	105.07	72.7786	85.2784	50.7549	55.3973	65.7266	64.6749	72.978	67.074	69.7914	69.6525
g11585.t1	Major facilitator superfamily protein isoform 2	Theobroma cacao	83.6431	82.1677	150.195	164.545	144.337	143.649	81.5453	86.495	106.282	105.592	54.4722	60.4677	85.628	90.3458
g11596.t1	predicted protein	Populus trichocarpa	19.1427	22.8076	30.5977	33.2258	73.5853	69.0592	16.35	21.7927	8.72055	9.75276	10.5377	10.4686	20.8975	19.5314
g11619.t1	PREDICTED: uncharacterized protein LOC101210790	Cucumis sativus	51.5584	57.8493	162.355	161.382	72.242	88.4711	43.673	49.6873	51.7366	48.525	60.4465	55.0785	51.2287	56.7927
g11626.t1	unnamed protein product	Vitis vinifera	563.121	693.691	882.055	984.298	361.799	537.588	192.572	234.655	337.615	365.539	419.592	428.163	496.086	527.615
g11634.t1	predicted protein	Populus trichocarpa	51.9008	51.639	80.3637	78.912	49.9683	55.248	28.5754	24.4547	38.1003	41.1848	29.9035	29.5663	33.9808	34.6698
g11733.t1	UPF0631 protein	Theobroma cacao	120.103	136.506	129.129	147.671	86.1127	88.6846	67.9938	73.5433	77.2742	68.2288	71.915	90.0454	88.9102	79.5249
g11841.t1	RNI-like superfamily protein	Theobroma cacao	20.4258	21.9923	59.7979	59.021	81.1402	82.7698	20.2674	19.8025	12.0673	12.355	15.4355	15.0429	24.6502	26.6148
g11845.t1	hypothetical protein PRUPE_ppa013808mg	Prunus persica	154.24	166.025	165.352	173.728	94.5939	101.023	70.9162	69.5838	97.8504	85.6756	96.6357	68.8008	106.926	134.038
g11859.t1	predicted protein	Populus trichocarpa	113.602	149.358	160.441	169.36	130.13	120.461	51.0931	60.706	93.5143	95.1828	79.4626	69.0605	108.969	106.326
g11859.t2	Signal transducer and transcription activator isoform 1	Theobroma cacao	83.315	114.403	126.508	132.887	94.8274	90.2158	40.2936	43.6026	66.0685	72.1225	53.5144	56.1773	77.3932	77.0091
g12105.t1	hypothetical protein CARUB_v10026497mg	Capsella rubella	39.9679	42.6286	94.4504	94.6629	27.9462	27.0193	33.7777	33.0916	25.9988	26.627	8.33211	8.43153	32.0105	32.4213
g12165.t1	Uncharacterized protein TCM_025158	Theobroma cacao	60.1133	59.3655	78.6835	85.278	73.4002	50.0997	66.5295	57.3855	25.6122	33.2808	53.4855	54.7851	141.635	124.265
g12444.t1	Clp ATPase isoform 1	Theobroma cacao	13.7711	15.1411	32.4212	36.434	31.3198	31.9227	20.0333	18.8243	13.9477	13.6378	8.69984	9.27512	12.3059	13.84
g12454.t1	MtN19-like protein, putative isoform 1	Theobroma cacao	66.1101	77.9036	104.924	108.498	77.3074	82.1018	48.1523	43.3972	33.9292	36.5093	35.356	30.6623	169.002	161.119
g12459.t1	hypothetical protein POPTR_0004s08890g	Populus trichocarpa	296.747	294.035	338.741	322.396	160.61	163.823	84.1236	83.7753	130.544	131.136	125.672	125.833	136.476	139.945
g12462.t1	hypothetical protein CICLE_v10012950mg	Citrus clementina	58.3791	53.1042	93.2662	101.099	57.7197	61.2657	51.711	51.5196	56.5749	52.4612	51.2268	54.5949	52.2716	47.31
g12464.t1	Mannose-1-phosphate guanylyltransferases,GDP-galactose:mannose-1-phosphate guanylyltransferases,GDP-galactose:glucose-1-phosphate guanylyltransferases,GDP-galactose:myoinositol-1-phosphate guanylyltransferases,glucose-1-phosphate guanylyltransferase	Theobroma cacao	28.3723	33.6282	49.7017	45.9492	35.7203	34.3187	23.6969	27.7482	19.9172	19.324	19.6115	17.2152	23.5343	24.5647
g12490.t1	unknown	Populus trichocarpa x Populus deltoides	51.5084	50.1077	76.3111	83.1417	50.8728	49.2105	34.0587	33.959	28.9121	30.8224	19.3176	17.0515	37.7218	36.3897
g12490.t2	unknown	Populus trichocarpa x Populus deltoides	46.2696	46.8833	77.0296	82.4397	48.0155	47.9288	31.2476	33.5909	28.7697	31.0079	18.9685	17.3728	32.5584	35.3918
g12490.t3	unknown	Populus trichocarpa x Populus deltoides	45.3705	44.4708	74.7603	73.9158	48.6566	47.6431	30.3009	31.1325	26.9109	29.0262	14.2028	13.3285	33.9164	37.5609
g12521.t1	Alpha/beta-Hydrolases superfamily protein isoform 1	Theobroma cacao	328.911	320.659	394.026	353.796	186.197	176.481	191.893	185.478	201.597	208.334	122.514	123.099	259.491	255.504
g12643.t1	Cytochrome P450, family 81, subfamily D, polypeptide 8, putative	Theobroma cacao	14.4641	15.0329	60.9892	51.176	11.2799	12.0304	10.5595	9.48374	11.3396	12.8638	13.1701	12.2099	32.0198	32.538
g12660.t1	Kinase APK1B, chloroplast, putative	Theobroma cacao	19.2758	20.6851	25.709	26.1797	12.7367	14.7566	6.0526	6.78364	7.9498	5.01342	9.91735	9.67662	12.275	11.4799
g12760.t1	hypothetical protein CICLE_v10021502mg	Citrus clementina	316.24	317.077	351.271	340.364	266.798	275.425	131.539	120.463	222.36	217.238	213.76	225.204	240.048	240.663
g12786.t1	AT hook motif DNA-binding family protein	Theobroma cacao	32.0503	32.5554	28.3118	30.8592	43.2173	47.2931	16.0336	16.7222	19.0313	18.1321	20.1267	20.7874	26.7644	21.986
g13016.t1	predicted protein	Populus trichocarpa	4.29025	4.17514	14.3739	17.4243	4.80821	4.4713	1.95513	2.34523	2.24865	3.53257	6.18371	6.08182	3.69177	2.27408
g13144.t1	uncharacterized protein LOC100499954	Glycine max	37.4084	43.0934	52.5387	51.5066	26.6977	32.529	34.1183	36.5661	31.4713	24.4402	22.6494	25.5068	32.0599	29.4275
g13158.t1	Transcription elongation factor (TFIIS) family protein, putative isoform 1	Theobroma cacao	49.5433	47.8775	70.9816	70.7619	51.5725	53.0932	28.7298	28.183	36.4193	32.2432	44.5099	39.2532	31.5791	35.4985
g13217.t1	glutathione transferase, partial	Dimocarpus longan	39.8258	41.8199	79.0945	88.9894	21.1016	19.7756	20.2013	18.1078	19.5995	18.1638	25.5788	27.329	18.3259	17.3031
g13300.t1	Tetraspanin8	Theobroma cacao	183.945	171.319	343.13	336.522	175.047	193.752	141.381	144.177	197.753	199.46	167.011	174.31	173.969	161.757
g13367.t1	PREDICTED: 1-aminocyclopropane-1-carboxylate oxidase homolog 3	Vitis vinifera	55.986	55.8634	86.0122	85.556	51.6747	59.5827	58.4858	55.5768	51.7996	50.8142	24.9509	27.5387	50.0217	45.8804
g13559.t1	PLC-like phosphodiesterase family protein, putative isoform 3	Theobroma cacao	15.0558	17.9369	22.4001	24.224	18.3615	19.4413	15.1864	14.3113	15.7615	14.3848	13.6452	13.4692	43.1665	37.9183
g13663.t1	Uncharacterized protein TCM_046954	Theobroma cacao	148.722	154.071	214.9	227.865	147.032	153.548	133.05	130.386	154.544	151.113	90.9468	94.9113	170.119	172.333
g13679.t1	Heat stress transcription factor A-2c, putative	Theobroma cacao	16.0885	17.2444	36.473	35.7999	15.3496	20.2055	10.8649	8.2573	13.9329	14.1984	14.6552	14.7886	17.411	17.0828
g13715.t1	short chain alcohol dehydrogenase, putative	Ricinus communis	43.2356	40.2011	47.6797	53.9495	23.2542	29.4379	26.3688	23.329	35.6354	24.465	24.6237	22.2915	35.2789	33.0596
g13715.t2	short chain alcohol dehydrogenase, putative	Ricinus communis	33.0087	37.2871	39.8413	38.1313	21.6923	24.8388	15.9619	16.9849	27.5813	21.8807	20.4008	20.8978	27.6026	22.4845
g13751.t1	hypothetical protein EUTSA_v10019971mg	Eutrema salsugineum	29.5297	36.5179	41.5539	52.8608	51.3782	38.5733	34.6444	45.4728	20.9144	22.8335	38.3229	33.1387	31.9855	17.586
g13901.t1	TCP family transcription factor, putative	Theobroma cacao	44.8699	45.2917	71.4671	65.2387	39.4507	36.1466	27.8014	27.9677	42.8245	37.7148	37.3909	40.08	38.5323	41.7313
g13907.t1	Protease-associated RING/U-box zinc finger family protein	Theobroma cacao	279.906	294.802	382.376	398.352	261.428	251.167	200.302	201.28	226.621	216.823	231.058	231.901	232.542	218.839
g14028.t1	hypothetical protein CICLE_v10015140mg	Citrus clementina	33.7425	28.5729	43.8925	43.3213	10.9364	10.7239	15.5154	14.1393	12.5854	12.142	10.1274	9.68841	17.7978	15.7888
g14062.t1	Uncharacterized protein TCM_002665	Theobroma cacao	234.683	200.063	216.217	204.355	102.474	111.691	72.6363	73.9138	88.8585	85.3783	83.6899	79.915	106.985	114.574
g14074.t1	conserved hypothetical protein	Ricinus communis	24.1526	41.1856	144.968	171.429	25.3661	23.465	18.2688	26.8498	19.8795	18.4309	39.7384	34.3348	18.2825	13.5189
g14136.t1	Polynucleotidyl transferase, ribonuclease H-like superfamily protein	Theobroma cacao	41.0267	34.508	142.132	126.535	92.6321	109.752	52.8604	53.9895	49.01	48.5366	58.0888	54.809	44.3674	41.3292
g14198.t1	NAD(P)-linked oxidoreductase superfamily protein isoform 2	Theobroma cacao	95.8341	100.572	133.938	123.003	96.5773	97.3562	53.9919	56.9855	54.1412	55.8908	35.4661	39.5828	72.7846	69.203
g14219.t1	PREDICTED: uncharacterized protein LOC100853596	Vitis vinifera	10.5879	11.7385	33.0827	34.1799	10.4362	9.80005	9.91265	9.01258	7.4207	9.45309	9.69642	6.02786	6.7766	9.15845
g14273.t1	Octicosapeptide/Phox/Bem1p family protein, putative	Theobroma cacao	163.345	161.025	244.687	248.254	129.656	128.522	91.3222	82.9668	76.7941	72.6456	88.9587	91.2811	152.583	145.407
g14290.t1	Uncharacterized protein TCM_033875	Theobroma cacao	15.8262	17.6569	32.9313	29.2675	19.2029	12.6472	11.2007	15.4651	15.372	14.1419	6.4367	13.8983	24.2269	17.1517
g14309.t1	monoxygenase, putative	Ricinus communis	32.8999	29.8185	50.6025	56.1995	25.9396	28.9805	19.7224	24.1927	12.7425	12.0451	21.9518	22.8672	35.9411	34.7794
g14448.t1	Eukaryotic aspartyl protease family protein isoform 2	Theobroma cacao	66.2741	68.2661	284.693	282.297	254.432	257.3	49.9055	52.237	104.811	102.179	77.776	84.8289	164.636	162.959
g14489.t1	Uncharacterized protein TCM_014836	Theobroma cacao	82.8491	79.4781	102.68	85.2146	65.114	56.0725	47.322	57.9564	62.2267	56.6651	38.3795	49.7631	67.9694	54.8097
g14537.t1	Uncharacterized protein TCM_002943	Theobroma cacao	22.1115	22.8426	27.0652	28.526	16.8871	16.5645	5.32879	5.3812	10.473	9.29487	11.0857	8.82328	14.6619	14.6896
g14652.t1	YELLOW STRIPE like 5	Theobroma cacao	78.4013	79.0647	113.545	111.847	93.1554	90.1658	48.6331	44.9528	61.5228	63.4951	29.1508	28.6592	62.3803	62.0361
g14703.t1	Basic helix-loop-helix DNA-binding family protein	Theobroma cacao	157.932	168.603	232.206	220.232	98.072	96.6968	120.841	121.158	128.992	136.233	98.8448	99.3068	127.839	124.569
g14730.t1	Sequence-specific DNA binding transcription factors isoform 2	Theobroma cacao	96.0317	96.7125	119.829	115.513	57.5993	61.204	61.4637	55.2601	68.9887	62.9881	39.5372	36.0306	75.6761	54.2108
g14757.t1	formate dehydrogenase, putative	Ricinus communis	1122.91	1110.37	1612.84	1601.07	1024.03	1048.88	585.244	602.68	709.463	687.896	840.493	816.578	789.993	787.592
g14832.t1	Grave disease carrier protein, putative	Ricinus communis	87.0969	86.6498	108.322	102.261	52.5036	54.5258	38.1991	39.3966	33.0365	32.1469	53.416	48.3125	51.5559	57.8856
g15146.t1	Calcium-binding protein	Medicago truncatula	0	0	3.34122	2.64697	12.095	13.5986	0	0.499355	0.452621	0	0	0	0	0
g15188.t1	Reticulon family protein	Theobroma cacao	45.3101	48.4244	47.9856	46.6598	33.7883	34.2177	24.3075	23.5666	25.4785	24.4747	19.789	23.9852	28.2019	24.1082
g15432.t1	cytochrome P450	Populus trichocarpa	9.80457	8.26068	26.3455	20.1049	13.1973	15.3527	6.21047	5.48657	6.92823	6.69579	1.89711	2.68088	8.87749	8.36529
g15434.t1	PREDICTED: isoflavone 2'-hydroxylase-like	Solanum lycopersicum	25.768	27.2494	83.6738	75.6184	39.508	37.8149	18.2056	15.9207	20.5514	15.0528	15.3831	14.3224	19.7653	17.5047
g15590.t1	Maternal effect embryo arrest 14 isoform 1	Theobroma cacao	168.272	174.388	223.855	221.623	290.524	327.429	61.6122	66.2969	135.478	112.692	175.916	170.554	100.01	96.3132
g15624.t1	Fanconi anemia group D2 protein, putative	Theobroma cacao	13.9264	19.2782	22.0452	32.0273	18.8818	22.1389	14.9806	16.8144	15.0859	11.5311	9.46309	13.0895	7.50034	11.5669
g15669.t1	At5g64300	Arabidopsis thaliana	12.408	13.7102	20.3701	18.758	38.6204	35.7506	15.3223	15.0147	16.4556	14.1348	13.3486	11.063	17.5965	12.547
g15766.t1			1.96802	3.07467	9.5687	9.98517	2.48913	1.58769	0	1.64843	1.5696	2.83786	4.9312	2.03641	2.47229	2.05039
g15798.t1	conserved hypothetical protein	Ricinus communis	165.549	147.645	230.637	218.728	129.935	150.525	50.3553	39.8925	60.5346	58.1312	103.338	86.3084	121.538	108.584
g15901.t1	hypothetical protein POPTR_0001s04420g	Populus trichocarpa	141.569	157.396	273.715	292.776	186.196	210.207	101.813	94.5324	141.478	142.507	108.368	108.275	115.387	103.237
g15995.t1	Maternal effect embryo arrest 60 isoform 2	Theobroma cacao	85.6868	96.648	138.553	143.422	91.7031	106.979	64.5307	67.7331	99.7545	88.596	99.6616	101.965	95.6648	82.7199
g16002.t1	HXXXD-type acyl-transferase family protein, putative	Theobroma cacao	148.942	151.903	215.473	210.414	151.352	161.026	138.315	122.188	113.057	129.838	68.4076	70.933	126.999	117.124
g16033.t1	3R-linalool synthase, putative isoform 1	Theobroma cacao	135.727	133.276	133.399	141.293	89.3454	99.0959	45.195	41.4998	50.3228	48.1111	66.2573	57.7937	52.086	51.6986
g16052.t1			5.69037	5.66656	12.7447	10.0561	13.1229	14.7756	6.85855	5.54327	5.45734	2.59811	2.05424	2.00984	5.62348	3.19082
g16150.t1	PREDICTED: nuclear transcription factor Y subunit B-3	Vitis vinifera	93.7158	94.6636	107.021	117.748	54.6727	58.9492	38.6252	39.2116	59.5981	68.6322	57.622	62.5952	59.9429	55.196
g16218.t1	Uncharacterized protein TCM_006381	Theobroma cacao	16.0946	18.1064	64.8876	68.4849	15.225	17.0468	24.2371	24.7148	16.1667	12.6313	22.6314	27.9205	11.5737	10.6492
g16235.t1			4.20174	6.60436	10.8958	9.8947	4.47868	5.06652	1.85177	3.0289	0.74655	0.575549	0.517545	0.400933	2.71128	1.64057
g16282.t1	Peptidase S24/S26A/S26B/S26C family protein, putative isoform 1	Theobroma cacao	45.5591	47.5984	73.59	63.2574	50.9223	50.0938	36.0676	36.2038	49.1424	43.8498	25.2383	25.2184	56.3802	56.0189
g16282.t2	Peptidase S24/S26A/S26B/S26C family protein, putative isoform 1	Theobroma cacao	47.2069	44.4483	71.5018	68.6458	50.1393	54.8662	33.7939	36.1368	46.8454	44.4736	25.7695	26.4547	51.1905	55.0492
g16301.t1	Heat stress transcription factor A-2c, putative	Theobroma cacao	8.04936	7.54227	20.8076	22.8555	35.9914	35.5958	7.93834	7.47256	4.06117	4.11964	8.62663	8.46834	4.51103	5.35633
g16488.t1	Brassinosteroid-6-oxidase 2	Theobroma cacao	14.5161	15.4833	28.2126	35.6582	12.5736	13.5779	12.0506	15.3714	10.8963	9.14353	11.149	11.3207	14.0277	13.8113
g16789.t1	hypothetical protein PHAVU_005G011900g	Phaseolus vulgaris	32.1583	27.6937	47.2505	42.8172	30.2544	38.9866	17.7088	16.7195	31.877	35.892	23.5453	24.9567	29.7429	28.0096
g16846.t1	Phosphatase 2C 49	Theobroma cacao	27.1339	26.8082	47.9699	43.4833	20.1076	17.8124	16.2098	16.8676	20.493	18.6249	27.6121	30.144	31.4541	26.2449
g16854.t1	Calmodulin binding protein-like, putative	Theobroma cacao	11.8138	14.1252	27.5766	32.1421	29.4292	31.5771	24.5498	21.2542	3.50721	4.35928	8.83925	7.63862	12.4121	11.7408
g16878.t1	Uncharacterized protein TCM_012344	Theobroma cacao	1462.72	1351.36	2550.51	2896.84	1121.14	1254.91	343.108	352.493	725.337	660.841	1044.4	1227.82	828.851	773.427
g16905.t1	unnamed protein product	Vitis vinifera	137.871	156.336	129.588	155.866	66.7305	94.7257	72.936	67.5084	87.9622	77.3043	53.5343	53.9657	71.8405	77.1519
g16942.t1	PR5-like receptor kinase	Theobroma cacao	19.884	19.0278	15.6867	17.1992	31.8778	25.6977	11.5994	11.5912	7.48191	7.85851	13.1213	11.2453	11.9762	12.5695
g17136.t1	hypothetical protein CICLE_v10022560mg	Citrus clementina	34.3956	26.7836	60.8086	57.3846	52.1186	56.4985	31.1831	31.864	29.1036	28.6149	48.8447	46.3942	27.8116	30.4816
g17172.t1	hypothetical protein PHAVU_009G1857000g, partial	Phaseolus vulgaris	66.1138	69.0594	133.367	120.975	116.908	114.574	74.9831	80.6203	66.8046	72.654	52.635	54.2817	79.9064	71.139
g17356.t1	hypothetical protein CICLE_v10031658mg	Citrus clementina	712.336	708.479	1336.23	1337.62	373.32	379.375	474.89	458.26	343.507	350.927	474.878	453.475	515.249	512.92
g17479.t1			0.437879	0	0	32.2358	0.351096	0	0	0	0	0	0	0	0	0.782767
g17514.t1	predicted protein	Populus trichocarpa	7.78868	9.26455	18.7814	21.8615	5.51653	6.48283	6.4531	6.58707	8.73916	6.94163	7.32328	7.44806	7.40607	7.44744
g17530.t1	Uncharacterized protein isoform 1	Theobroma cacao	93.0077	93.5405	97.1832	102.262	56.4939	49.7672	50.1137	51.6579	52.91	56.364	46.4824	46.1222	50.8692	52.7505
g17609.t1	2-oxoglutarate (2OG) and Fe(II)-dependent oxygenase superfamily protein	Theobroma cacao	0.745247	0.811207	10.8576	9.66645	0.301263	0.919005	1.87912	1.10528	2.12251	1.51717	0.723346	0.888947	0.519908	0.95512
g17626.t1	hypothetical protein PRUPE_ppa025256mg	Prunus persica	3.99041	4.33181	11.8829	17.2417	6.82953	8.21609	6.59606	10.3637	3.21231	5.29079	3.92083	3.6544	1.11145	3.18363
g17716.t1	Cysteine-type peptidase, putative isoform 1	Theobroma cacao	24.3071	27.5476	46.5693	42.9909	28.3708	27.4793	29.8044	32.329	25.0638	24.1978	19.4545	19.5309	26.4387	31.3528
g17732.t1	Uncharacterized protein TCM_022158	Theobroma cacao	8.92664	11.6637	26.1294	22.9929	11.5755	14.2071	7.25088	7.51656	9.41053	12.995	16.3297	18.4845	20.6824	14.4403
g17817.t1	Basic helix-loop-helix DNA-binding superfamily protein, putative	Theobroma cacao	28.7013	33.1649	36.9476	36.2279	23.527	23.4084	16.2243	18.4057	18.0975	20.3952	24.5441	24.6675	22.0045	23.0367
g17828.t1	Zinc finger A20 and AN1 domain-containing stress-associated protein 5, putative	Theobroma cacao	23.7288	24.2321	48.0851	41.9205	20.9462	27.6736	24.6465	26.316	29.0283	27.1821	20.5741	20.2408	25.9591	32.3006
g17846.t1	homogentisate 1,2-dioxygenase	Solanum lycopersicum	110.026	111.434	153.439	146.5	69.8421	73.1938	55.4804	56.968	64.4502	65.0365	59.2498	56.8421	75.5363	74.6613
g17944.t1	Uncharacterized protein TCM_029860	Theobroma cacao	17.9789	16.9854	35.9389	39.0725	21.9464	19.4326	13.6429	12.5359	22.5829	24.4885	32.2836	26.7245	23.0359	19.0666
g17950.t1	Uncharacterized protein TCM_022158	Theobroma cacao	71.5585	64.1647	89.7375	69.0162	38.0173	40.2009	17.0577	19.7185	26.6906	20.7203	33.5481	33.0045	49.7372	33.7235
g18037.t1	hypothetical protein CICLE_v10008839mg	Citrus clementina	60.7357	62.8679	111.894	112.144	78.1632	88.1421	61.295	61.0062	41.9401	45.7862	58.7444	59.4041	63.2531	51.8392
g18185.t1	Uncharacterized protein isoform 1	Theobroma cacao	44.8302	43.4529	61.7406	60.8135	46.6475	46.4332	35.0951	33.2144	38.4734	38.7441	27.0864	25.6553	44.2024	41.5728
g18235.t1	Uncharacterized protein isoform 1	Theobroma cacao	108.365	97.5164	199.448	196.141	104.995	117.099	73.1032	91.2107	130.33	131.718	153	123.731	101.072	101.828
g18285.t1	Zinc finger family protein	Theobroma cacao	71.3978	79.5591	110.041	108.053	82.5063	81.8105	87.1141	88.5138	68.2911	73.1907	45.046	47.334	66.4922	64.7368
g18481.t1	glutathione-s-transferase omega, putative	Ricinus communis	366.411	385.12	470.014	472.949	219.621	217.398	219.348	195.679	272.594	268.922	222.208	219.695	275.793	269.94
g18498.t1	Uncharacterized protein TCM_026055	Theobroma cacao	13.2537	13.5335	44.245	48.1767	11.7325	11.9964	14.7363	9.58047	11.0957	10.8837	21.2951	16.5592	24.7593	18.3425
g18527.t1	Dormancy-associated protein-like 1 isoform 1	Theobroma cacao	2009.11	2118.76	2914.68	3106.78	1731.4	1854.41	1135.58	1021.79	1858.82	1847.14	1798.76	2509.48	1645.55	1458.23
g18607.t1	Curculin-like (mannose-binding) lectin family protein	Theobroma cacao	293.902	275.762	553.271	575.548	857.233	912.907	237.091	221.13	287.233	310.309	175.421	195.596	399.613	362.838
g18654.t1	PREDICTED: LOB domain-containing protein 41-like	Glycine max	37.5648	40.816	44.0074	43.6954	64.5001	64.8981	9.20172	8.27496	19.3968	18.1804	22.8527	20.3084	36.3293	33.0703
g18711.t1	PREDICTED: mitochondrial arginine transporter BAC1-like	Solanum lycopersicum	51.8056	33.1497	102.597	95.7426	40.2965	28.7302	30.7108	39.0274	36.3961	40.2981	46.1669	39.4626	31.3599	25.3781
g18712.t1	Chaperone protein dnaJ 20	Theobroma cacao	333.36	303.277	594.565	568.974	290.551	324.412	218.643	198.977	306.541	297.037	311.435	319.629	255.215	247.219
g18798.t1	hypothetical protein PHAVU_006G014700g	Phaseolus vulgaris	14.9709	18.3187	28.1276	35.3025	22.7683	25.3791	13.6768	13.4183	13.158	11.8632	15.8387	15.2237	25.5728	23.3796
g18805.t1			442.285	433.674	1472.53	1424.39	591.149	821.46	141.855	265.135	234.355	235.595	281.731	356.332	309.482	402.9
g18823.t1	HSF domain class transcription factor	Theobroma cacao	60.9598	63.1987	72.6549	70.9803	45.1652	47.2656	36.2567	38.6196	29.6138	27.8918	39.5677	35.9684	33.8484	37.8208
g18835.t1	hypothetical protein PRUPE_ppa013216mg	Prunus persica	58.5278	57.3323	73.1701	78.9669	45.1829	50.3642	33.755	29.1048	39.3593	36.0067	56.0988	55.8419	44.5196	43.9215
g18863.t1	hypothetical protein CICLE_v10031131mg	Citrus clementina	127.597	136.701	172.682	178.413	108.042	110.571	118.307	109.581	91.3175	94.6061	58.8921	55.1361	144.266	139.522
g18923.t1	PREDICTED: uncharacterized protein LOC102582349	Solanum tuberosum	41.8498	39.9738	69.3028	118.9	42.0958	68.5928	45.4641	75.5335	38.3332	37.9545	13.2722	27.6596	46.3602	41.2799
g19018.t1	hypothetical protein PRUPE_ppa024800mg	Prunus persica	45.6582	46.1525	40.7877	47.1729	25.8621	32.4131	15.4945	20.4892	23.5545	18.6463	17.1107	16.0969	20.8596	28.3034
g19103.t1	Aldehyde dehydrogenase 2B7 isoform 3	Theobroma cacao	25.9918	29.2446	38.1199	39.0144	45.1949	46.5629	24.4276	25.6998	24.9957	25.2363	20.9194	18.992	22.4978	23.4744
g19171.t1	ammonium transporter	Populus trichocarpa	30.636	28.9827	56.2392	64.651	33.9195	36.9083	17.7487	20.3195	15.0563	16.8091	19.6888	21.6285	26.9246	26.9253
g19200.t1	Eukaryotic aspartyl protease family protein	Theobroma cacao	26.0492	25.64	61.0473	63.1035	29.8413	26.0211	13.271	11.8505	28.095	22.459	29.3352	28.0083	23.2597	26.3781
g19355.t1	PREDICTED: dof zinc finger protein DOF2.2-like	Cicer arietinum	3.63103	4.49145	23.2918	21.0511	6.27734	8.2621	2.84848	2.16568	5.29165	4.1413	5.10572	6.81048	4.15295	7.17417
g19362.t1	Mitochondrial substrate carrier family protein	Theobroma cacao	40.4958	38.3146	59.1672	55.7506	25.9285	27.8242	22.9478	23.7251	28.2369	29.2757	23.6277	25.7813	31.0211	34.2363
g19440.t1	Zinc finger family protein	Theobroma cacao	7.14547	6.74542	37.0207	34.9965	5.3554	6.14312	4.49443	6.74664	6.51897	3.40664	6.24544	7.92123	10.0812	6.96537
g19464.t1	predicted protein	Populus trichocarpa	24.0618	22.5786	48.06	42.2761	38.2962	41.2996	17.0431	18.9959	14.8932	15.2933	13.3386	13.6719	32.9137	29.3987
g19657.t1	neutral invertase 6	Populus sp. UG-2006	36.6759	38.5467	88.6858	99.758	40.5692	34.0346	22.6239	24.405	17.9299	15.9849	13.8052	12.3068	24.6407	26.457
g19658.t1	predicted protein	Populus trichocarpa	12.7357	11.8765	17.8137	15.6757	6.69303	6.64411	7.37634	6.6584	3.86803	4.27925	2.57215	3.07928	12.2637	8.43198
g19922.t1	hypothetical protein CICLE_v10006402mg	Citrus clementina	1.34316	6.13675	11.4802	11.7142	1.54589	2.25307	1.24135	2.77797	1.53689	1.28043	1.21713	1.65581	1.67561	2.23114
g20022.t1	Homeodomain-leucine zipper protein HD4	Theobroma cacao	36.7685	39.1706	97.1227	101.545	27.6156	29.3799	25.4284	22.1244	20.2433	21.0088	25.3481	22.6247	39.1307	37.6388
g20066.t1	hypothetical protein CARUB_v10001544mg	Capsella rubella	99.2299	102.055	232.334	213.982	93.9871	104.697	97.2047	99.665	105.827	104.85	141.115	145.756	123.342	121.206
g20074.t1	ATPP2-A13, putative	Ricinus communis	43.0436	43.3084	59.0576	58.0638	41.8578	37.6696	31.0419	29.4547	29.9726	33.9792	34.8524	35.0067	37.0242	34.1093
g20166.t2	Nucleotide-sugar transporter family protein	Theobroma cacao	33.9692	40.1887	62.545	65.7725	50.2395	40.3376	31.5457	34.2161	39.7164	37.5102	51.3447	45.0415	29.0221	36.1276
g20183.t1	Cytochrome P450 superfamily protein	Theobroma cacao	340.587	341.657	863.353	894.381	480.903	461.38	140.535	146.153	268.056	243.517	436.305	409.271	159.166	157.024
g20185.t1	Cytochrome P450 superfamily protein	Theobroma cacao	41.987	39.6645	83.5965	77.2458	69.3502	73.8499	20.372	20.9261	35.4955	35.8152	13.8262	14.1122	28.1545	23.4843
g20200.t1	PREDICTED: protein TRANSPARENT TESTA 12-like	Solanum lycopersicum	25.4312	24.9109	47.9203	53.1767	15.7398	17.3575	24.6414	27.1752	17.4056	14.7634	15.1378	14.1959	34.848	42.6652
g20239.t1	conserved hypothetical protein	Ricinus communis	10.1496	8.58911	28.016	27.179	22.7135	24.8864	15.1683	11.6481	8.92778	8.76513	11.4877	12.2104	10.4208	11.0771
g20355.t1	WRKY50	Glycine max	17.0645	14.4245	41.4395	43.1285	23.0777	24.1704	12.0719	14.437	13.6124	12.1826	29.3201	28.4255	18.8879	20.8132
g20407.t1	RING/U-box superfamily protein, putative	Theobroma cacao	34.0728	33.435	32.0562	36.719	19.9186	25.3378	13.2686	12.5823	8.81429	9.18702	16.798	14.0588	29.6153	23.5635
g20591.t1	PREDICTED: cytochrome P450 76C1-like	Vitis vinifera	18.0428	17.3781	16.5738	17.6608	36.9334	38.2076	4.45687	4.02949	4.60682	5.42452	3.96625	4.4204	5.64244	5.9908
g20600.t1	ATP-citrate synthase, putative	Ricinus communis	27.0263	28.3119	92.6397	87.2336	83.7696	86.0564	36.2358	40.5286	40.1394	39.5283	33.2584	30.8836	37.6709	37.9751
g20750.t1	PREDICTED: uncharacterized protein LOC100795123	Glycine max	3106.28	3251.27	7442.26	7216.05	1763.87	2331.78	1639.01	2192.97	2328.71	1915.46	441.814	438.786	3237.8	1578.8
g20753.t1	hypothetical protein CICLE_v10014684mg	Citrus clementina	17.413	15.5768	25.5233	20.5783	17.1752	15.4599	6.50567	7.7834	7.99276	8.8523	4.57198	4.93815	10.081	9.22315
g20892.t1	Mitogen-activated protein kinase kinase kinase 19, putative	Theobroma cacao	5.11793	5.60299	29.0495	25.8885	6.25722	6.21519	5.62319	6.82957	8.21048	4.13637	4.04694	4.79946	6.66869	5.2657
g21233.t1	UDP-glucuronosyltransferase, putative	Ricinus communis	3.6558	3.99302	7.0945	7.71526	17.6713	18.9706	4.54556	4.51559	4.09254	4.01684	3.84689	4.18006	4.43953	5.16646
g21545.t1	hypothetical protein MTR_7g111080	Medicago truncatula	0	0	18.933	0	0	0	0	0	0	0	0	0	0	0
g21566.t2			8.31909	0	0	19.4396	0	13.6886	0	0	0	0	0	0	0	0
g21830.t1	hypothetical protein CICLE_v10016646mg	Citrus clementina	20.1593	20.8972	39.9027	40.9945	33.3806	28.769	17.1951	21.6245	13.907	12.3905	22.9901	22.7428	13.7865	14.7347
g21865.t1	SNF1-related protein kinase regulatory subunit gamma 1	Theobroma cacao	476.388	508.771	498.107	505.687	357.408	342.907	150.112	143.796	183.399	184.673	165.123	160.43	234.363	217.755
g22088.t1	hypothetical protein PRUPE_ppa012777mg	Prunus persica	31.6867	36.0614	34.2832	39.1961	41.5864	63.7128	21.5913	26.8033	19.6387	24.3893	23.9562	18.7554	20.2083	23.5717
g22194.t1	Carbon-sulfur lyases isoform 2	Theobroma cacao	35.1964	29.9815	56.4828	73.9319	45.7274	43.9355	33.3497	23.3174	31.9962	25.068	57.6141	55.3434	31.2652	34.3989
g22198.t1	hypothetical protein PRUPE_ppa014437mg	Prunus persica	30.0068	56.0736	177.64	144.893	39.3749	50.8819	53.4082	71.0397	47.0944	54.3571	45.8999	42.8925	35.8931	55.5183
g22293.t1	Leucine-rich receptor-like protein kinase family protein isoform 1	Theobroma cacao	78.5747	82.0828	94.6273	90.1203	43.1298	38.3184	78.7305	81.7853	51.4434	48.7648	36.45	36.0239	54.9432	56.3186
g22325.t1	Nitric oxide synthase-interacting protein, putative	Theobroma cacao	33.6864	38.4897	83.4911	93.023	26.0195	41.1772	11.2852	13.9765	11.5969	16.8773	20.1083	19.6794	13.8928	15.7057
g22340.t1	4-hydroxyphenylacetaldehyde oxime monooxygenase, putative	Theobroma cacao	52.6392	51.763	97.535	94.4505	78.747	90.0474	49.6766	51.4506	39.0401	39.8985	57.5513	61.5791	66.3856	78.3345
g22486.t1	Ocs element-binding factor, putative	Ricinus communis	124.109	132.485	211.262	209.072	94.4361	109.832	123.666	115.044	113.575	97.6298	148.652	127.763	126.457	113.889
g22550.t1	hypothetical protein VITISV_027794	Vitis vinifera	50.0552	51.4992	57.5297	59.6652	91.8177	95.7594	26.5543	25.8321	24.8629	22.7871	15.5502	15.8868	40.8345	38.1475
g22570.t1	Transporter, Pam16	Theobroma cacao	22.2421	29.6104	52.7328	37.7195	19.8258	29.3422	19.0257	23.9877	28.4617	33.0772	25.3114	17.7139	26.5878	20.428
g22670.t1	LOB domain-containing protein 38	Theobroma cacao	111.446	112.002	251.357	289.07	114.533	116.788	63.6919	69.3017	90.8193	93.5608	86.3225	110.948	121.196	143.374
g22828.t1			0	0	0	17.6584	0	0	0	0	0	0	1.4926	0.453874	0.541999	0
g23035.t1	unknown	Lotus japonicus	30.3501	29.8943	51.4521	35.8344	33.8686	38.9846	29.2046	30.0205	17.2483	28.4878	17.0258	17.5266	19.1253	40.2365
g23272.t1	UDP-XYL synthase 5 isoform 5	Theobroma cacao	217.532	239.808	562.875	600.963	308.496	312.667	256.621	240.888	291.694	290.756	227.858	230.049	265.682	278.73
g23275.t1	PREDICTED: CASP-like protein POPTRDRAFT_822486	Vitis vinifera	11.8347	12.0546	40.212	35.2978	11.8284	13.4652	8.9925	10.4185	11.0512	9.52758	11.8287	11.3177	18.101	12.6494
g23275.t2	PREDICTED: CASP-like protein POPTRDRAFT_822486	Vitis vinifera	27.8712	22.6083	59.9357	62.7527	25.8753	29.22	18.5746	22.3515	21.9111	19.6794	17.9301	27.2216	31.1567	24.977
g23412.t1	predicted protein	Populus trichocarpa	42.4334	39.114	53.643	51.1996	28.5254	27.9233	22.5598	24.9026	22.1679	23.8737	21.028	17.6634	34.8993	24.9965
g23439.t1	Nuclear factor Y, subunit B13 isoform 2	Theobroma cacao	19.7151	23.9543	39.6546	44.5596	20.5848	23.0883	23.6843	18.016	19.6593	22.6458	34.8942	26.4376	18.6116	24.6838
g23473.t1	RelA/SpoT-like protein	Quercus suber	80.9197	77.0981	136.304	135.229	85.7656	91.409	100.257	97.5455	64.3376	62.2681	68.9561	69.0255	67.2166	65.1051
g23670.t1			44.2462	47.8485	121.043	105.983	96.6601	101.126	57.5518	83.4448	70.8907	78.3229	53.5937	17.1287	87.4989	39.7442
g23798.t1	Surfeit locus protein 5 subunit 22 of Mediator complex	Theobroma cacao	17.3731	19.0555	19.6756	24.2233	16.6317	22.842	8.28149	18.5126	13.4269	10.5442	7.32	6.48079	8.32002	10.6811
g24351.t1	Ethylene responsive element binding factor 1	Theobroma cacao	16.5492	14.9365	54.2917	53.6281	24.2524	25.1601	29.3968	19.1891	15.8848	17.4887	17.5314	16.7518	16.8148	15.6703
g24367.t2	PREDICTED: uncharacterized protein LOC100786183	Glycine max	32.6694	31.6028	58.6069	49.242	35.4665	37.3063	22.9083	19.1588	31.571	31.4652	41.6042	41.9525	33.3326	31.7057
g24375.t1	hypothetical protein PRUPE_ppa002225mg	Prunus persica	31.9874	31.5791	33.7615	29.6689	42.8999	39.1033	16.1923	16.381	26.3562	24.4396	26.493	25.9688	35.4016	33.5263
g24395.t1	aldo/keto reductase family protein	Arabidopsis lyrata subsp. lyrata	4.14967	2.87012	10.9848	15.0644	3.12256	2.84136	1.62665	2.12049	2.46385	2.41841	2.34022	2.04466	1.96208	3.03366
g24396.t1	NAD(P)-linked oxidoreductase superfamily protein, putative isoform 2	Theobroma cacao	3.42999	4.31248	13.5068	14.1471	7.72231	6.86426	3.49555	2.95389	0.704949	1.24924	1.06672	0.523555	2.2284	2.26952
g24421.t1	Transmembrane proteins 14C, putative isoform 1	Theobroma cacao	132.37	133.773	203.1	184.409	115.886	121.683	86.412	95.8037	111.226	107.385	120.406	115.757	113.565	134.804
g24474.t2	hypothetical protein PRUPE_ppa007090mg	Prunus persica	39.0712	39.1033	49.398	49.748	25.6326	25.697	24.8958	25.2035	21.4636	21.0295	26.1512	32.3723	32.9875	26.9419
g24566.t1	Uncharacterized protein isoform 2	Theobroma cacao	37.1347	32.6194	44.8381	41.7468	21.2343	24.2783	29.5514	32.0786	30.9429	24.4189	25.9537	25.6329	23.9533	24.4284
g24680.t1	hypothetical protein POPTR_0002s16000g	Populus trichocarpa	41.9639	45.6158	92.6313	94.9975	73.4845	62.4086	15.9545	17.2184	20.9784	18.4052	37.7908	34.1351	107.629	100.589
g24681.t1	predicted protein	Populus trichocarpa	51.3109	50.9275	54.7	51.8344	44.43	42.3706	32.1477	31.3181	31.545	29.5248	25.3284	23.303	36.0369	33.1771
g24756.t1	unnamed protein product	Vitis vinifera	14.662	15.028	33.6567	34.3785	7.53104	8.74072	5.99405	5.85347	5.62727	5.44019	3.55206	4.34741	11.4679	10.6951
g24899.t1	Carnitine racemase, putative isoform 1	Theobroma cacao	26.8192	26.0854	49.9759	59.3305	20.3751	20.5202	19.1793	22.1175	27.3786	22.3023	22.9272	24.7123	25.9176	22.3723
g24899.t2	Carnitine racemase, putative isoform 1	Theobroma cacao	63.77	62.7794	125.682	123.688	47.1885	56.5504	46.4038	46.2655	55.9876	48.6944	78.4432	75.8546	63.5022	54.8927
g24923.t1	hypothetical protein CICLE_v10033974mg	Citrus clementina	9.92793	8.68304	15.4236	16.3268	8.49849	5.15512	4.2729	3.3779	3.76071	5.61658	6.10244	9.86343	6.19607	5.43788
g24928.t1	G-protein coupled receptors,GTPase activators	Theobroma cacao	28.2962	28.0666	22.2669	26.8847	19.3655	16.0712	8.32835	8.4067	8.18616	7.57847	7.57517	7.03923	10.022	12.7772
g24928.t2	G-protein coupled receptors,GTPase activators	Theobroma cacao	27.4084	26.6777	26.7652	24.9937	19.08	13.9941	9.47994	10.0338	7.87014	8.59945	6.21506	7.65979	9.68121	12.7147
g24929.t1	RING/U-box superfamily protein	Theobroma cacao	65.1607	60.3701	83.1907	78.996	54.517	51.284	37.2616	41.4613	36.49	34.2273	60.4104	50.9476	37.621	31.2519
g24951.t1	mitogen-activated protein kinase kinase kinase	Gossypium hirsutum	165.008	180.57	260.33	283.949	121.787	121.428	104.201	99.8549	97.3456	90.7655	153.811	157.265	95.8282	91.7018
g24968.t1			1.7278	6.03855	5.70466	9.10956	1.28215	1.30961	2.90648	0	0	3.73449	0	0	3.80986	1.50822
g25020.t1	Erf domain protein 9, putative	Theobroma cacao	11.3271	10.5499	13.7238	14.972	5.55037	6.77595	3.02982	2.93734	4.93659	6.06627	4.55459	6.25083	6.43537	5.11044
g25168.t1	Uncharacterized protein TCM_022606	Theobroma cacao	32.6275	26.1982	68.4054	77.9402	33.572	34.9569	22.5614	26.6921	23.0546	17.9368	17.7675	13.1344	25.3236	26.8703
g25198.t1	hypothetical protein POPTR_0003s07020g	Populus trichocarpa	83.1523	82.2162	106.177	112.03	77.2132	77.8785	75.6132	74.3435	59.5933	63.8485	51.5476	50.5824	90.5996	86.9065
g25290.t1	Cyclin dependent kinase inhibitor, putative	Theobroma cacao	44.803	47.8549	43.8008	46.694	29.2542	27.2663	15.7986	16.9124	20.3691	21.3372	17.8565	20.1081	32.8625	31.8652
g25310.t1	putative potassium transporter protein, partial	Phytolacca acinosa	45.9448	43.8901	67.7895	69.2508	28.2872	28.5977	32.2013	36.2608	27.1864	28.4421	21.8978	21.0695	26.2768	29.2587
g25391.t1	hypothetical protein PRUPE_ppa021855mg, partial	Prunus persica	9.13642	6.20373	19.4673	34.3656	16.4614	10.6606	9.62216	8.38467	9.64244	7.88061	8.0795	6.7253	18.9959	25.9553
g25508.t1	Zinc-binding dehydrogenase family protein isoform 1	Theobroma cacao	33.0642	34.3557	82.0688	86.1815	84.4447	85.3349	31.7162	34.8735	19.695	23.6363	20.3419	19.1778	39.5555	40.5609
g25520.t1	Zinc-binding dehydrogenase family protein isoform 1	Theobroma cacao	46.0783	45.9208	42.8203	39.9773	36.3881	35.4773	17.6911	17.619	16.4675	15.7383	16.891	19.9875	26.6527	27.6183
g25609.t1	PREDICTED: auxin transporter protein 1-like, partial	Cucumis sativus	262.831	258.217	340.469	366.592	217.113	214.643	147.937	125.086	185.081	186.041	140.483	147.928	213.642	201.323
g25686.t1	Ribosomal protein L34e superfamily protein isoform 1	Theobroma cacao	50.5538	46.9607	89.1638	87.7326	41.7306	37.8401	31.2983	31.0193	38.2063	38.9152	45.8917	45.8945	51.7304	44.101
g25800.t1	Cystathionine beta-synthase family protein isoform 1	Theobroma cacao	227.318	219.453	309.109	321.148	176.188	171.951	93.3816	94.273	116.121	120.56	70.0638	66.1132	105.648	108.045
g25805.t1	Aluminum induced protein with YGL and LRDR motifs	Theobroma cacao	341.898	333.07	575.103	563.43	257.336	286.12	106.269	105.726	143.642	146.794	143.75	149.266	196.637	199.618
g25824.t1	Inositol transporter 1 isoform 1	Theobroma cacao	20.2677	24.7336	62.9988	60.7913	15.4809	12.9483	32.2744	36.7167	12.303	12.6712	9.19134	10.5189	19.1633	21.9376
g25925.t1	Uncharacterized protein TCM_021091	Theobroma cacao	52.9053	48.8222	81.1159	100.875	46.6538	45.8466	38.5087	34.6572	54.2589	54.6481	58.9206	49.8194	56.9661	47.2175
g26037.t1	glutathione S-transferase	Vitis vinifera	373.98	357.601	653.833	603.769	294.558	319.341	327.558	336.879	274.708	260.774	440.555	440.238	793.927	761.907
g26083.t1	hypothetical protein EUTSA_v10010643mg	Eutrema salsugineum	107.593	92.9111	171.475	148.455	137.845	146.886	105.647	119.167	108.988	108.229	83.7445	63.6432	120.185	130.603
g26154.t1	Serine/threonine-protein kinase NAK	Theobroma cacao	15.298	16.2588	34.9815	33.3248	31.2794	26.1725	8.35356	10.36	5.44434	4.93913	6.87049	6.42292	15.6045	16.702
g26166.t1	hypothetical protein CICLE_v10029093mg	Citrus clementina	33.0468	41.0909	57.6876	51.5401	26.6833	36.4481	48.1555	55.3586	33.2599	24.5712	20.1649	20.4211	31.3776	25.2519
g26195.t1	Phosphatase 2C family protein isoform 1	Theobroma cacao	7.55431	5.88511	18.6502	17.3469	9.68056	11.0923	11.1715	11.4746	4.79181	5.19577	2.70626	3.14721	6.78113	8.23708
g26241.t1	ATP binding cassette subfamily B4 isoform 1	Theobroma cacao	33.2402	34.215	35.4449	33.0485	44.448	44.3959	16.5138	16.5451	10.9239	9.33092	10.0755	9.85658	19.448	18.8465
g26340.t1	Encodes a root meristem growth factor, Belongs to a family of functionally redundant ous peptides that are secreted, putative	Theobroma cacao	21.5234	34.5655	33.1484	33.9024	46.9236	23.659	4.57236	9.48765	7.18084	16.4341	26.523	30.995	10.24	23.4809
g26351.t1	PREDICTED: uncharacterized protein LOC100793722	Glycine max	7.77402	7.4095	33.6671	28.5953	14.8013	7.30919	4.45022	5.5676	7.61244	3.61179	10.8874	17.3061	18.9339	8.08438
g26393.t1	Calcium-binding site, putative	Theobroma cacao	14.7684	12.2341	33.7956	31.3555	28.375	29.6039	12.7556	14.4894	16.8049	14.3106	19.3516	18.6758	24.7513	23.1113
g26722.t1	hypothetical protein CICLE_v10032181mg	Citrus clementina	112.957	106.796	221.434	223.063	114.38	104.674	46.9581	54.8292	62.2091	50.554	72.3396	72.5	76.6721	77.3413
g26792.t1	Steroid binding protein, putative	Theobroma cacao	102.036	100.185	236.547	214.279	108.91	111.737	91.1304	92.4626	83.3186	78.939	155.917	136.471	122.759	113.965
g27036.t1	hypothetical protein CICLE_v10015483mg	Citrus clementina	75.7389	63.5435	119.251	112.366	64.5128	69.3663	52.6725	62.1391	67.5052	67.8093	90.3311	87.396	71.0537	74.7745
g27179.t1			63.1948	52.8862	82.5511	65.6031	46.3963	53.2965	34.3306	27.2425	25.7224	30.2181	49.6353	55.8484	41.3769	32.3851
g27196.t1	C-terminal cysteine residue is changed to a serine 1	Theobroma cacao	402.825	397.625	744.156	677.092	727.026	815.265	438.35	439.563	544.374	576.923	383.19	369.533	279.662	264.025
g27244.t1	PREDICTED: uncharacterized protein LOC101313312	Fragaria vesca subsp. vesca	18.4085	19.5029	27.3568	30.8905	19.6029	17.5342	10.9148	13.2593	17.4954	14.8839	16.595	12.4159	15.1482	15.9978
g27304.t1	Serine-rich protein-related	Theobroma cacao	32.3672	44.0233	45.4498	59.658	25.7779	27.2684	7.83717	21.3366	22.8345	22.0969	30.2487	30.6464	18.4673	16.1253
g27407.t1	PREDICTED: uncharacterized protein LOC101499882	Cicer arietinum	5.76784	7.85914	26.2894	36.1736	12.4456	14.7538	6.65801	6.45604	3.35789	8.2447	11.5092	13.7443	6.43451	7.13593
g27409.t1	CHY-type/CTCHY-type/RING-type Zinc finger protein isoform 1	Theobroma cacao	254.936	249.839	292.657	311.462	132.477	130.301	142.861	129.717	60.6135	58.3692	89.3869	85.044	71.5313	67.2648
g27479.t1	5'-AMP-activated protein kinase beta-2 subunit protein isoform 1	Theobroma cacao	113.745	113.186	186.952	182.799	97.5822	105.509	62.4532	64.2612	75.1252	78.0266	115.099	111.19	83.3631	75.9901
g27479.t2	5'-AMP-activated protein kinase beta-2 subunit protein isoform 1	Theobroma cacao	44.0014	39.9639	65.3455	82.6561	35.1813	44.1792	17.3521	19.0098	28.5249	22.1665	37.8915	37.1236	26.8757	29.4498
g27486.t1	Trichome birefringence-like 37 isoform 1	Theobroma cacao	70.0685	73.4065	179.031	177.652	68.3961	80.8666	61.9666	58.8907	95.2198	92.2922	97.5433	95.3941	78.0889	83.2136
g27521.t2	Galactose oxidase/kelch repeat superfamily protein	Theobroma cacao	38.3788	38.1012	86.2289	90.9151	52.3165	48.6001	46.7311	44.8676	45.7413	41.5997	31.3115	25.5701	54.771	61.267
g27655.t1	SAUR family protein, putative	Theobroma cacao	13.0296	11.8866	39.2814	22.5141	12.1469	15.3914	11.4212	12.1934	9.73246	6.22764	12.4249	10.2327	18.0845	13.1017
g27711.t1			2.05502	4.4144	11.4418	8.76633	8.03948	5.85629	0.843497	0.926929	0	0.745486	3.50276	3.13804	1.11012	2.57999
g27816.t1	BTB/POZ domain with WD40/YVTN repeat-like protein	Theobroma cacao	39.2215	31.7775	73.3993	73.5679	45.1631	46.5871	24.9458	20.2521	20.5869	27.5058	27.9951	24.4122	29.6288	29.9025
g28005.t1	12-oxophytodienoate reductase opr, putative	Ricinus communis	17.265	16.782	49.9094	48.0681	16.4296	16.931	17.8082	15.3085	22.8247	22.4948	10.8557	9.76268	17.9399	16.7099
g28101.t1	hypothetical protein PRUPE_ppa004117mg	Prunus persica	92.7963	94.4873	174.823	178.173	112.781	111.89	78.1399	73.9224	89.8611	85.6831	71.5544	72.9437	87.6899	89.0386
g28143.t1	PREDICTED: uncharacterized protein LOC100254928	Vitis vinifera	13.8323	13.4332	22.9808	20.5308	18.1296	16.9624	6.51489	6.81148	6.44494	6.31543	4.61738	4.53126	12.9892	13.5471
g28183.t1	Eukaryotic aspartyl protease family protein, putative	Theobroma cacao	39.6217	41.4431	97.3127	93.3717	52.6549	55.0523	10.4925	11.5806	12.5433	14.87	18.3748	16.3072	29.7559	22.8581
g28202.t1	predicted protein	Populus trichocarpa	161.814	167.837	367.404	311.256	185.999	192.208	188.694	181.247	141.976	133.472	236.456	215.956	247.613	244.326
g28539.t1	Xyloglucan endotransglucosylase/hydrolase family protein	Theobroma cacao	3.37552	4.32737	16.0983	13.0819	9.86242	8.1906	8.75891	9.96343	3.58733	3.43788	2.57293	3.7277	4.41018	5.34472
g28540.t1	Xyloglucan endotransglucosylase/hydrolase family protein	Theobroma cacao	18.2382	19.4386	41.9094	46.721	22.4458	27.3202	10.539	10.1462	7.49709	7.14006	9.82868	10.5297	15.4338	12.3335
g28560.t1	Xylose isomerase family protein isoform 1	Theobroma cacao	108.534	110.564	139.356	137.69	89.646	89.495	56.0358	60.2937	53.5055	58.1899	45.1689	43.9729	84.2873	89.192
g28616.t1	predicted protein	Populus trichocarpa	145.204	138.254	224.591	194.619	114.814	112.815	61.8655	64.627	71.4387	68.3333	60.4302	59.2467	91.1574	88.0175
g28810.t1	Kinase superfamily protein isoform 2	Theobroma cacao	78.8325	73.936	79.9819	73.5417	66.5974	59.3377	41.6945	39.2069	38.7054	41.8485	34.6413	32.6908	42.2129	44.009
g28893.t1	CDGSH iron sulfur domain-containing protein 2	Theobroma cacao	62.8148	60.4899	90.5379	85.5072	24.6005	38.5952	40.3738	50.2237	61.9063	45.5201	41.6468	39.8689	77.4969	70.8978
g28975.t1			7.37111	6.09272	18.8492	13.2202	4.61276	6.72703	1.31562	3.02934	3.63647	2.29636	1.31351	2.45131	1.70384	6.09967
g28998.t1	SWI/SNF-related matrix-associated actin-dependent regulator of chromatin subfamily A member 3-like 3, putative	Theobroma cacao	25.2504	27.888	57.4298	63.9712	20.4487	16.4248	19.5154	20.894	29.4694	29.3245	27.2348	25.0803	7.76864	8.05226
g28998.t2	hypothetical protein POPTR_0004s03790g	Populus trichocarpa	17.5139	18.6657	46.4938	50.7267	14.5914	12.7864	14.9432	14.6093	21.2782	19.3214	18.8808	16.7276	4.67995	6.35198
g28998.t3	SWI/SNF-related matrix-associated actin-dependent regulator of chromatin subfamily A member 3-like 3, putative	Theobroma cacao	18.4852	15.4183	44.6699	44.5853	15.0858	12.5367	14.6414	17.7697	21.6939	19.283	17.7782	16.5363	5.83664	5.33728
g29423.t1	Methylenetetrahydrofolate reductase family protein isoform 1	Theobroma cacao	17.897	20.7419	36.7276	37.8652	19.5181	17.974	12.7812	12.0643	13.5081	15.4381	12.1378	11.8711	41.2748	41.4457
g29519.t1	Cytochrome P450	Theobroma cacao	8.28062	9.38356	24.1626	21.0865	28.6878	27.3073	6.85729	7.20484	4.88544	4.94477	4.41257	4.9291	6.50314	9.10911
g29576.t1	3-hydroxy-3-methylglutaryl-coenzyme A reductase	Aquilaria sinensis	127.668	91.952	241.82	274.041	177.014	181.625	20.908	26.4057	32.1231	28.2964	57.6218	52.2112	80.6416	41.888
g29577.t1	3-hydroxy-3-methylglutaryl-coenzyme A reductase	Aquilaria sinensis	102.446	100.984	105.215	101.928	114.393	112.438	23.257	21.8594	30.1087	33.8113	16.4938	19.183	43.6237	43.7358
g29579.t1	3-hydroxy-3-methylglutaryl-coenzyme A reductase	Aquilaria sinensis	30.1105	30.7595	66.7215	69.2242	47.3047	44.0506	33.1635	35.1363	46.5154	44.6367	29.261	28.8969	38.7634	37.5614
g29598.t1	ethylene-responsive transcription factor 11	Gossypium hirsutum	22.709	25.5962	33.5926	37.6071	27.6076	26.4656	14.1804	17.1219	14.7957	14.9556	10.6996	12.6912	21.0763	18.3653
g29675.t1	PREDICTED: uncharacterized protein LOC100265514	Vitis vinifera	32.2086	29.6572	40.3197	42.1835	31.1794	30.715	23.8756	28.5069	26.7178	28.1983	23.4145	23.523	62.6094	70.0026
g29730.t1	Ribonuclease 1	Theobroma cacao	45.2356	39.627	72.2776	75.1054	22.2137	31.0797	18.2066	18.9278	12.0963	10.7935	25.5744	25.6486	43.9387	42.2531
g29894.t1	unknown	Populus trichocarpa	82.5403	73.626	121.179	120.453	55.3157	75.0906	39.4921	69.8869	52.063	49.2906	53.7373	46.4795	33.5225	30.613
g30003.t1	UDP-D-glucuronate 4-epimerase 6	Theobroma cacao	240.69	230.817	374.413	363.03	269.422	273.203	147.764	134.69	196.866	208.679	110.865	116.077	211.732	209.194
g30096.t1			0	0	0	11.6845	6.18216	8.14673	3.26888	0	0	0	0	0	0	0
g30097.t1			0	0	0	14.7558	3.03862	13.392	0	0	0	0	0	4.16076	0	0
g30126.t1	PREDICTED: arabinogalactan peptide 23-like	Vitis vinifera	1.49412	1.7339	13.0996	11.203	0.60667	0	0.609592	2.87325	1.8903	0.556442	0	0	0	0
g30134.t1	Uncharacterized protein TCM_007020	Theobroma cacao	18.1677	14.6114	25.245	26.3143	17.2337	14.3464	9.83249	8.90125	9.87905	9.94032	13.3155	12.6719	13.7779	13.1083
g30279.t1	predicted protein	Populus trichocarpa	40.1574	40.8296	38.6225	45.818	35.8242	32.4342	19.021	19.0714	16.0895	16.6403	24.8644	22.4027	28.1052	32.377
g30292.t1	Glucuronokinase G	Theobroma cacao	36.659	31.3355	59.7097	57.3846	53.1757	60.2037	29.7746	31.4767	39.0036	35.9198	30.74	28.5761	35.3334	36.2745
g30366.t2	G-protein gamma subunit 2	Theobroma cacao	22.1856	27.6998	44.24	47.9971	23.2644	22.4231	21.0149	19.1373	14.4964	20.1694	18.5914	24.7186	20.6012	25.1368
g30638.t1	Plant uncoupling mitochondrial protein 1	Theobroma cacao	23.2342	23.5715	53.3422	54.3042	43.8996	43.3421	29.1142	32.7153	26.1555	28.4081	15.8816	18.3827	33.9041	33.3345
g30805.t1	predicted protein	Populus trichocarpa	75.3037	76.061	93.7118	104.401	58.5264	61.0163	46.1192	44.7103	53.9328	56.711	63.683	57.9645	68.7139	68.7376
g30959.t1	PREDICTED: uncharacterized protein LOC100789542	Glycine max	10.6413	13.2487	29.8955	36.0493	15.4006	17.47	11.5631	12.3998	8.54255	10.5156	7.8955	7.45744	13.7691	12.3356
g31001.t1	PREDICTED: glyoxysomal fatty acid beta-oxidation multifunctional protein MFP-a-like	Fragaria vesca subsp. vesca	86.8784	75.4094	243.981	229.845	88.2882	109.929	76.5123	76.6636	51.9627	53.9376	68.8975	68.4379	121.73	123.691
g31130.t1	hypothetical protein CICLE_v10008489mg	Citrus clementina	112.185	104.254	193.215	201.155	121.777	126.026	72.7228	75.4113	67.8837	66.4704	56.493	50.439	128.915	124.676
g31185.t1	Histone H3 K4-specific methyltransferase SET7/9 family protein	Theobroma cacao	46.1192	46.4541	40.7674	42.5033	35.8466	38.8335	21.2816	15.1712	22.4897	21.1908	15.3125	17.2154	24.2663	22.9055
g31221.t1	Disease resistance protein family, putative isoform 2	Theobroma cacao	131.541	129.68	113.105	113.92	94.0173	89.1659	63.8435	59.4559	49.2858	48.3584	50.0338	50.1763	67.7326	66.7117
g31348.t1	WRKY DNA-binding protein 28	Theobroma cacao	2.35369	1.26096	8.764	11.2896	1.66231	1.81172	0.9524	0.923283	1.02148	0.723874	4.00418	3.04038	6.56443	6.73095
g31360.t1	hypothetical protein CICLE_v10012455mg	Citrus clementina	35.5559	37.9709	44.2361	42.2132	27.7011	32.7533	19.8356	21.3996	23.7166	19.9681	16.5104	19.0243	27.7908	29.0606
g31540.t1	PREDICTED: flavanone 7-O-glucoside 2''-O-beta-L-rhamnosyltransferase	Vitis vinifera	13.5282	13.7052	22.5976	25.642	11.0066	10.402	6.9372	5.10507	5.37364	4.70003	5.14537	3.50123	14.7768	15.8959
g31855.t1	Senescence associated gene 20, putative	Theobroma cacao	9.61579	9.30407	20.7913	19.1348	4.03045	9.8202	4.36262	4.72642	7.97699	9.55011	6.70909	13.9528	15.3612	11.5213
g31855.t2	Senescence associated gene 20, putative	Theobroma cacao	39.5004	62.2806	65.5678	93.0538	41.4402	65.9275	20.8836	19.5342	26.0421	25.5576	16.3231	25.1841	31.5128	40.6981
g31868.t1	predicted protein	Populus trichocarpa	62.3881	56.5572	68.3981	64.8748	48.3936	43.9353	38.4152	40.4751	34.1506	36.6983	32.2093	29.601	40.631	39.9888
g32387.t1	predicted protein	Populus trichocarpa	48.7352	48.7917	79.0828	81.82	66.3165	76.2999	53.6696	62.1083	38.6337	36.4526	52.1857	49.2465	79.1979	83.8328
g32500.t1	Glycosyltransferase family protein 47	Theobroma cacao	114.826	114.941	123.565	111.403	126.401	116.506	50.3963	50.8296	71.257	69.4316	97.6241	93.5233	98.0602	99.9959
g32519.t1	Thiamine pyrophosphate dependent pyruvate decarboxylase family protein isoform 1	Theobroma cacao	92.8668	90.2866	308.007	308.738	95.8652	100.421	115.16	100.919	91.567	96.3112	48.6904	51.7101	106.774	100.599
g32522.t1	hypothetical protein MTR_5g051120	Medicago truncatula	29.6963	64.9234	239.742	139.296	36.9317	46.5491	39.2373	19.4145	77.0242	46.4954	53.9939	73.4729	40.6868	133.309
g32566.t1	RING/U-box superfamily protein isoform 2	Theobroma cacao	31.268	29.6135	35.2544	37.3411	88.8345	86.2858	21.3968	19.3039	24.6952	22.7754	30.3126	34.5156	25.0102	25.2528
g32586.t1	Multidrug resistance-associated protein 14 isoform 1	Theobroma cacao	17.0561	18.2825	38.448	38.7006	18.2246	17.119	18.8411	20.2443	13.8239	13.761	15.9114	12.9954	31.9737	32.0212
g32603.t1	Early nodulin-like protein 18 isoform 1	Theobroma cacao	15.0628	15.8077	45.0363	41.4395	23.4911	20.1373	18.7978	19.1669	21.1228	20.2385	19.4208	17.0192	20.458	17.948
g32972.t1	Uncharacterized protein TCM_012344	Theobroma cacao	109.198	118.042	148.339	169.982	78.0756	79.5367	31.8091	40.8364	45.8287	42.8339	30.7403	27.9175	43.3381	46.6144
g32982.t1	uncharacterized protein LOC100782360 precursor	Glycine max	24.935	16.2699	31.8399	35.8935	36.4056	39.1624	9.18463	6.66245	6.2927	9.35668	13.7294	10.2969	17.8612	6.22512
g32984.t1	Maternal effect embryo arrest 59, putative isoform 1	Theobroma cacao	50.0505	42.1392	68.6977	66.6539	66.6183	69.5565	23.2842	16.3967	34.1803	27.8902	23.5056	27.5978	46.1531	40.0183
g33029.t1	TolB protein-related isoform 1	Theobroma cacao	16.0488	16.2281	27.95	25.7428	15.2871	15.5177	9.84415	9.42909	8.12888	7.56724	9.15602	9.2962	26.3839	27.2504
g33029.t2	TolB protein-related isoform 1	Theobroma cacao	14.9667	16.1784	27.9548	27.3899	14.6771	15.3027	10.0865	9.18202	7.95118	7.36886	6.54162	7.34367	25.5123	24.4325
g34125.t1	GATA transcription factor 1, putative	Theobroma cacao	44.6527	48.5745	97.7865	87.7144	63.1075	63.9587	40.2363	45.4443	58.9938	51.4441	53.2315	62.7557	57.6202	55.42
g34225.t1	ATP-dependent RNA helicase eIF4A isoform 1	Theobroma cacao	51.7124	53.8367	65.1685	48.5107	43.361	41.0087	27.2203	31.6855	38.0264	38.1165	30.9085	28.2227	41.2963	43.8574
g34225.t2	ATP-dependent RNA helicase eIF4A isoform 1	Theobroma cacao	36.2426	44.2363	36.0459	46.7089	29.4966	24.2846	18.3092	20.454	25.6458	28.2525	21.2354	14.8938	26.1047	26.7776
g34290.t1			0	0	0	18.6631	0	0	0	0	0	0	0	0	0	0
g34369.t1	predicted protein	Populus trichocarpa	32.7084	30.7862	41.8149	42.2941	32.0456	34.5184	25.9293	20.5083	33.1668	32.6453	19.0687	17.308	29.5455	32.0934
g34593.t1	PREDICTED: UDP-glycosyltransferase 73C1-like	Cicer arietinum	117.787	97.9383	341.378	328.473	147.117	160.482	86.1474	100.662	70.2936	67.0064	111.432	110.907	62.4579	56.4239
g34726.t1	Uncharacterized protein TCM_004966	Theobroma cacao	29.3175	24.264	37.7375	44.0159	16.5693	17.1657	18.3618	17.5975	21.2449	19.6846	16.8262	15.7421	20.8086	18.7388
g34816.t1	Galactose mutarotase-like superfamily protein	Theobroma cacao	45.8318	47.9317	54.9864	53.3285	36.8272	38.3864	24.9963	27.0297	29.8636	24.0296	20.9281	20.5648	28.1185	31.6208
g34916.t1	AMP deaminase, putative	Ricinus communis	89.1997	102.337	94.4683	102.741	86.8449	74.1891	74.3713	71.6143	49.422	51.2801	46.2253	43.4596	72.0927	81.3908
g35017.t1	PREDICTED: basic 7S globulin-like	Solanum tuberosum	1975.16	1911.44	5419.26	5329.1	2400.89	2599.3	720.757	642.806	751.832	792.611	1903.42	1958.1	2269.99	2160.86
g35202.t1	hypothetical protein CICLE_v10019903mg	Citrus clementina	6.94011	6.90897	10.0587	11.4064	5.00946	5.73887	4.61792	3.86905	3.39369	2.22787	2.34753	1.41541	13.4895	15.3218
g35237.t1			282.726	234.188	259.865	301.444	444.949	429.383	91.3294	105.851	213.378	179.597	60.5142	61.0911	157.133	89.0817
g35318.t1	Ribonuclease 2, putative	Theobroma cacao	123.587	126.04	210.312	221.987	157.28	168.754	42.2071	41.032	84.4511	83.6399	66.7753	63.674	58.1312	64.6301
g35320.t1	translation elongation factor 1 alpha	Nicotiana benthamiana	215.081	202.945	246.437	281.63	159.448	112.422	129.439	93.1907	110.179	145.066	96.9963	158.461	241.652	170.279
g35405.t1	PREDICTED: F-box protein At2g27310-like	Fragaria vesca subsp. vesca	3.53281	2.68139	16.7515	16.0723	12.1132	13.3664	4.46879	5.09911	4.1227	3.95314	5.01189	4.23605	2.86049	2.97372
g35785.t1	AP2/ERF domain-containing transcription factor, putative	Theobroma cacao	9.39025	9.73935	22.1962	24.3189	11.7873	11.1537	4.76796	3.81551	8.94496	6.53289	10.8957	12.7204	4.08272	6.28981
g35874.t2	hypothetical protein PHAVU_011G002200g	Phaseolus vulgaris	27.8337	28.193	38.7144	36.8102	22.4718	20.9067	18.378	17.7341	21.527	20.8565	18.6404	16.4273	21.2974	21.0846
g35943.t1	hypothetical protein VITISV_011978	Vitis vinifera	32.0535	31.8439	59.793	54.593	22.7704	21.7917	13.3754	13.9178	27.4888	25.1801	19.1199	19.821	24.7367	29.9338
g36412.t1			15.692	12.1512	24.3093	24.5162	13.3648	13.4182	8.96836	5.92361	3.68065	8.2113	13.7173	7.47442	14.0096	12.8714
g36568.t1			27.9524	23.7552	51.0357	43.5296	34.2354	37.8988	28.0431	33.3414	8.12786	12.7515	25.167	18.0741	15.1573	20.621
g37028.t1	Haloacid dehalogenase-like hydrolase (HAD) superfamily protein	Theobroma cacao	40.0449	33.5391	103.715	94.7416	35.3429	34.4338	37.7502	35.6366	24.8021	23.1182	41.3197	45.7031	97.5124	97.3184
g37111.t1	Peptidase M20/M25/M40 family protein	Theobroma cacao	64.5999	60.19	119.874	117.256	71.6096	69.067	56.2746	63.6313	57.4375	59.5416	46.7727	43.1998	55.0992	54.4781
g37446.t1	hypothetical protein CICLE_v10009025mg	Citrus clementina	267.177	279.728	397.779	393.984	153.311	158.63	157.608	193.749	205.959	199.936	210.123	220.899	248.468	221.434
g37658.t1	hypothetical protein PRUPE_ppa023125mg	Prunus persica	402.48	397.069	795.282	762.252	566.453	543.574	375.166	362.106	402.585	374.762	238.428	244.336	343.636	338.648
g37719.t1	Aconitase/3-isopropylmalate dehydratase protein	Theobroma cacao	142.926	143.845	301.327	294.001	196.053	222.191	199.394	183.265	164.455	202.377	121.889	135.39	181.091	185.872
g38006.t1	PREDICTED: uncharacterized protein LOC101202794	Cucumis sativus	20.4436	9.34331	23.1214	24.5278	9.78656	7.89397	7.46838	6.93593	5.41928	8.93255	7.83577	13.1781	7.14969	15.3357
g38227.t1	Ribonuclease 2, putative	Theobroma cacao	112.871	118.495	231.128	226.731	104.478	115.424	63.4256	67.5097	131.288	136.478	156.047	149.062	101.499	102.013
g38347.t1	PREDICTED: NADP-dependent alkenal double bond reductase P2	Vitis vinifera	236.133	231.232	478.152	494.342	338.378	343.508	272.478	289.414	215.851	224.374	212.888	215.734	280.4	263.098
g38909.t1	ethylene response factor 10	Actinidia deliciosa	14.8097	15.1068	52.492	49.3298	13.212	8.85464	15.4002	16.8034	3.98775	3.29774	4.14555	7.32918	9.22247	7.47463
g39591.t1	TOX high mobility group box family member 4-A, putative isoform 1	Theobroma cacao	12.5537	14.6935	31.8254	36.7468	17.2271	19.9314	14.8768	12.5842	14.6943	18.5228	13.4178	14.1121	11.6514	9.55674
g39629.t1	RNA-binding family protein isoform 1	Theobroma cacao	22.8485	22.6589	37.5207	38.4402	13.9892	13.8849	27.8998	26.1861	17.0241	15.1233	20.0375	20.8556	23.4373	22.3659
g39629.t3	RNA-binding family protein isoform 2	Theobroma cacao	23.2704	23.2666	26.4693	29.8277	11.4943	10.1494	22.0882	25.224	11.5947	16.3212	10.5668	12.6396	16.9374	21.4758
g39774.t1	unnamed protein product	Vitis vinifera	29.2047	30.2797	93.3791	97.1169	48.6802	40.5945	42.074	40.2698	31.1505	32.3603	34.3392	33.3951	41.2179	44.5508
g39845.t1	Concanavalin A-like lectin protein kinase family protein	Theobroma cacao	18.6575	19.1467	20.6988	20.8784	22.9607	22.269	9.92911	9.40841	10.4793	11.9809	5.83135	7.34671	15.9144	11.8776
g39853.t1	predicted protein	Populus trichocarpa	54.506	50.5638	94.463	96.8841	87.5969	82.8016	74.2728	78.4708	63.0414	65.1204	39.6428	42.1065	60.6343	61.4042
g39961.t1	Senescence-related gene 3 isoform 1	Theobroma cacao	18.1445	16.2959	49.7253	50.1122	27.5207	28.5437	26.3922	32.3509	27.737	24.7977	13.1496	11.7123	15.727	12.7686
g40116.t1	PREDICTED: uncharacterized protein LOC101206149	Cucumis sativus	90.3575	92.696	113.492	116.969	80.2222	84.0033	137.211	130.885	57.8419	55.7868	67.2404	58.3398	77.3366	78.5725
g40289.t1	GRAS family transcription factor, putative	Theobroma cacao	24.3992	23.3317	45.1615	49.1026	43.2538	44.9205	48.5674	49.5699	23.7453	22.4093	21.6374	22.1444	22.2875	21.5498
g40295.t1	conserved hypothetical protein	Ricinus communis	80.0006	85.9424	98.3592	104.287	71.4599	85.2612	60.8463	65.0827	54.7821	51.8165	46.8396	44.0228	53.0395	48.1365
g40307.t1	conserved hypothetical protein	Ricinus communis	32.9544	31.6723	76.8166	53.7122	31.5046	38.4769	19.0117	18.9783	22.1997	17.3757	30.7883	25.2584	33.3862	25.354
g40326.t1	hypothetical protein POPTR_0008s20950g	Populus trichocarpa	87.3919	95.1481	122.155	124.455	83.7338	90.8933	58.3021	63.7341	95.0315	88.6437	65.6915	62.9613	240.193	198.427
g40327.t1	PREDICTED: UPF0497 membrane protein 4	Vitis vinifera	133.905	134.221	386.779	351.792	366.513	393.429	139.499	157.331	122.617	111.37	162.153	149.541	209.423	192.413
g40430.t1	unknown protein	Arabidopsis thaliana	27.606	27.1007	60.2687	56.8939	57.5809	57.5783	30.8993	32.872	38.8994	38.7862	21.2326	17.6551	32.6928	34.8509
g40530.t1	BRI1 like	Theobroma cacao	7.05661	6.94331	17.7602	14.3571	10.5208	8.92526	4.499	4.13868	2.7208	3.28711	3.50297	3.8098	11.1997	10.6107
g40547.t1	Serine-threonine protein kinase, plant-type, putative	Theobroma cacao	10.6193	9.38935	19.5583	20.8271	24.3131	24.8582	7.43018	10.5001	3.106	4.22358	4.11888	6.13902	4.74008	6.48829
g40605.t1	Dormancy/auxin associated family protein, putative	Theobroma cacao	123.049	144.907	210.007	263.072	95.9067	97.5899	67.7962	97.2959	151.368	144.411	115.098	114.155	107.693	85.7737
g40610.t1	Sugar phosphate exchanger 2, putative	Theobroma cacao	24.8017	23.8449	35.3362	39.9091	57.8706	61.8151	9.55067	11.1664	9.75326	8.77018	33.9849	37.0612	21.9335	22.963
g40637.t1	Calcium-dependent phosphotriesterase superfamily protein, putative	Theobroma cacao	232.587	233.084	256.371	257.659	192.519	199.533	124.951	119.681	164.61	167.384	146.156	147.912	229.936	222.768
g40712.t1	caffeic acid O-methyltransferase 3	Gossypium hirsutum	10.7903	15.2258	61.1332	60.7284	73.797	70.9616	27.5877	26.7893	18.2639	14.1428	17.8825	17.9559	27.9237	21.8131
g40800.t1	Cytochrome P450, family 81, subfamily K, polypeptide 2, putative	Theobroma cacao	33.5791	36.651	43.5099	45.9714	36.2285	33.9158	20.3691	21.8207	32.0016	29.5461	25.6162	23.8644	40.6533	42.0125
g41109.t1	Uncharacterized protein TCM_037131	Theobroma cacao	1.90247	2.77329	21.502	11.9103	7.72991	7.55478	1.47747	1.67239	3.28997	2.12429	11.2618	9.36933	7.91802	8.44384
g41133.t1	PLATZ transcription factor family protein isoform 1	Theobroma cacao	316.644	292.511	455.238	428.339	190.006	224.543	202.517	189.712	198.376	215.021	260.981	262.318	187.29	171.49
g41454.t1	Uncharacterized protein TCM_040867	Theobroma cacao	0	0	0	31.2387	7.45591	7.04051	0	0	0	12.4362	0	0	0	0
g41722.t1	ATP-dependent RNA helicase Dbp73D isoform 1	Theobroma cacao	128.165	145.239	205.672	200.104	99.8949	100.291	67.4633	81.1207	84.4997	82.6062	121.774	135.576	94.4124	78.8029
g41957.t1	Integrase-type DNA-binding superfamily protein, putative	Theobroma cacao	19.9655	18.0234	36.9837	37.6655	74.8909	75.8906	9.36286	8.60356	16.3754	15.1557	9.85554	9.00526	19.3443	19.4217
g43006.t1	hypothetical protein CICLE_v10008146mg	Citrus clementina	52.0502	55.2746	53.9114	54.2489	44.7707	39.9698	19.8605	21.3457	23.1793	23.4038	18.8788	17.378	41.2515	39.9428
g43195.t1	hypothetical protein POPTR_0005s15990g	Populus trichocarpa	51.237	54.8207	95.0898	99.2321	87.3529	108.071	42.3466	49.1888	51.1502	55.5646	48.4164	61.666	54.4844	62.2484
g43225.t1	NAC domain protein, IPR003441	Theobroma cacao	65.4903	56.6008	226.003	219.921	66.7323	72.6234	52.5196	52.6262	44.9767	44.394	37.1464	38.1061	71.5426	68.6058
g43283.t1	sugar transporter, putative	Ricinus communis	90.657	83.5901	194.768	198.87	98.3549	90.4592	63.1228	64.781	57.3105	54.6104	51.5972	50.4457	74.6237	76.6118
g43379.t1	predicted protein	Populus trichocarpa	16.6111	14.6446	30.8033	33.5491	28.8795	27.4795	16.0789	16.1722	13.1532	11.8654	11.7785	10.9235	17.194	16.0648
g43613.t1	PREDICTED: uncharacterized protein LOC100305862	Glycine max	18.3948	15.8639	11.7638	25.6518	15.5652	23.1865	1.57109	6.91898	3.76693	7.45695	7.09886	17.2526	2.51712	10.1184
g43752.t1	NAC domain class transcription factor isoform 1	Theobroma cacao	200.798	194.048	331.479	336.988	120.109	117.517	78.2446	80.207	93.2598	89.9408	143.91	142.815	126.087	119.932
g43753.t1	conserved hypothetical protein	Ricinus communis	64.0404	44.4773	108.498	105.778	48.7247	68.1146	22.7165	28.2992	36.941	19.8821	33.6529	27.7126	29.2544	19.2532
g44188.t1			2.03434	7.17854	3.12413	20.0947	2.49317	7.17176	3.60157	2.95253	0	0.828849	6.44843	6.4608	1.26044	7.03939
g44342.t1	hypothetical protein	Jatropha curcas	77.7733	80.6791	97.3199	94.183	86.9984	69.6736	47.2905	66.7804	52.1525	56.1973	45.6419	37.5414	66.3216	61.8447
g45234.t1	lipoxygenase, putative	Ricinus communis	1.06975	1.43261	11.8218	12.0647	4.67494	4.64762	3.55279	2.64296	2.47458	2.81253	1.40898	2.20481	2.47959	1.41491
g45495.t1			0	4.46978	12.2916	27.6921	0	0	0	0	13.7756	9.97151	0	2.86881	0.397334	4.44138
g45698.t1	Beta glucosidase 11 isoform 1	Theobroma cacao	29.3285	29.3102	52.4424	53.0268	26.62	23.9141	25.9683	27.2031	17.171	15.7615	23.4387	23.0678	68.4358	67.455
g46064.t1	Transcription factor, putative isoform 2	Theobroma cacao	92.2637	91.8697	138.222	133.536	73.3466	68.4035	83.8783	86.1038	70.1489	71.1902	67.1472	68.1886	78.248	80.8828
g46215.t1	Uncharacterized protein isoform 1	Theobroma cacao	11.4935	13.2736	27.9779	28.3514	7.72437	9.90438	4.93827	5.57846	5.83087	4.35328	6.604	8.16148	5.45399	6.90967
g46215.t2	Uncharacterized protein isoform 1	Theobroma cacao	11.8499	12.7598	14.952	20.8163	8.41698	5.57203	4.87787	5.39827	4.33123	2.11285	3.25731	2.91798	3.35259	3.45055
g46554.t1			23.2277	18.8391	39.4876	31.4388	18.7114	10.1412	18.5449	25.8823	19.3785	22.7956	23.5428	10.9073	16.1286	18.1666
g46587.t1	BTB/POZ domain with WD40/YVTN repeat-like protein	Theobroma cacao	14.9771	18.5738	45.6585	41.6085	65.815	69.293	15.553	18.1016	13.031	16.4649	13.2706	14.471	15.7032	15.4045
g46720.t1	Lecithin:cholesterol acyltransferase 3	Theobroma cacao	45.0224	39.8998	69.9668	73.9945	43.4689	37.1204	27.4296	30.751	32.7246	29.65	24.6107	31.5067	34.2221	39.0823
g46736.t1	BEL1-like homeodomain protein 1 isoform 1	Theobroma cacao	131.384	135.936	169.397	173.409	96.2225	98.9121	78.3783	77.1906	79.8132	79.4091	75.7963	83.8586	93.6717	91.9787
g46789.t1	hypothetical protein CICLE_v10027395mg	Citrus clementina	130.43	118.102	151.348	154.444	125.307	140.192	79.8956	78.916	87.2448	89.1798	80.108	80.0724	68.7641	62.8843
g46791.t1	conserved hypothetical protein	Ricinus communis	134.959	122.964	177.823	170.928	118.402	148.166	64.0518	62.6716	103.528	94.2899	111.059	103.571	95.955	102.882
g46841.t1	hypothetical protein CARUB_v10018269mg, partial	Capsella rubella	227.64	219.619	258.041	249.72	198.179	187.167	141.578	184.518	142.44	130.588	105.396	114.771	195.14	160.812
g46966.t1	Alpha/beta-Hydrolases superfamily protein isoform 1	Theobroma cacao	99.9034	91.2258	148.497	150.477	78.7357	77.865	88.6941	93.0001	96.2568	95.6019	105.939	112.45	90.9112	89.4868
g47031.t1	PREDICTED: momilactone A synthase-like isoform 2	Vitis vinifera	56.3888	52.2116	159.855	159.657	116.264	142.778	64.2978	57.4973	35.9824	38.7371	54.0348	53.6346	62.317	60.5818
g48046.t1	Plant cadmium resistance 2	Theobroma cacao	8.52092	7.96352	31.0433	19.6624	10.7859	9.30333	9.89093	9.6658	6.61499	5.32158	9.48085	6.24053	23.3532	23.9473
g48047.t1	Calcium-binding EF-hand family protein, putative	Theobroma cacao	9.94571	6.33618	25.6865	20.6637	18.1694	16.05	16.0157	15.0886	8.71391	8.43424	6.75607	7.97462	10.1134	7.96614
g48056.t1	ethylene-responsive element binding protein	Gossypium barbadense	21.8258	21.7514	42.4294	48.9096	23.9837	26.3383	14.7902	14.1369	21.4868	25.7574	26.9974	24.5227	25.9211	27.9684
g48230.t1	RING membrane-anchor 1, putative isoform 1	Theobroma cacao	22.5522	19.8021	55.4288	55.9242	25.1565	28.2075	11.8217	15.0095	20.5884	19.7264	31.8861	31.1405	19.3706	22.5033
g49071.t1			25.4531	14.0923	58.8727	44.7771	53.7356	59.8282	19.872	23.4488	15.6089	10.483	34.4937	37.1648	24.1399	21.9815
g49378.t1			32.0843	94.187	256.003	222.754	143.84	156.593	43.9912	49.1041	110.992	115.164	37.2258	50.3027	83.1229	90.2839
g49579.t1			248.633	260.041	402.009	381.482	594.261	601.369	237.465	248.595	155.481	149.994	160.25	159.507	319.181	342.332
g50460.t1	unknown	Lotus japonicus	598.517	587.77	2550	2546.87	2118.63	2428.37	1099.45	1017.01	951.558	876.777	687.669	676.948	716.665	651.811
g50602.t1	AP2/ERF domain-containing transcription factor, putative isoform 2	Theobroma cacao	199.786	205.866	346.602	325.004	173.873	205.633	143.629	145.943	164.461	160.569	139.543	140.803	105.29	99.7398
g51562.t1	F-box and associated interaction domains-containing protein, putative	Theobroma cacao	46.7587	46.8275	69.3311	70.1126	50.7865	48.6221	35.7739	39.215	33.2501	32.6528	35.7189	34.7097	43.7197	42.6204
g51569.t1	GATA transcription factor 2, putative	Theobroma cacao	16.8532	21.4832	25.4145	34.3996	17.0054	18.6289	8.9768	9.05817	14.4349	12.0342	14.2488	13.1381	13.3751	11.8769
g51839.t1	conserved hypothetical protein	Ricinus communis	821.635	793.734	1539.86	1487.22	1037.6	994.199	357.055	380.258	760.27	676.183	982.482	958.079	786.311	799.06
g52159.t1	PREDICTED: probable tocopherol O-methyltransferase, chloroplastic	Vitis vinifera	58.9162	64.1675	92.4401	91.0601	40.5693	41.2381	62.9757	62.8553	58.4694	63.0388	54.1889	49.5895	55.8392	54.4239
g52398.t1	Uncharacterized protein TCM_037603	Theobroma cacao	3.03433	3.18155	19.5183	20.0131	16.6512	16.2004	3.74771	3.98946	4.47333	4.60272	5.70861	4.50865	4.80641	4.76241
g52623.t1			62.3278	78.0407	65.4662	143.219	104.852	97.7494	66.1338	48.1222	44.4385	56.4511	46.8969	25.5314	90.8188	58.2732
g52966.t1	hypothetical protein PRUPE_ppa004117mg	Prunus persica	38.3646	41.9165	63.0065	67.7832	52.44	44.9135	33.1454	30.1646	33.9771	36.2749	13.9646	14.3093	40.2795	39.0727
g53508.t1			606.863	605.956	2222.59	2479.57	826.314	885.025	778.665	854.062	879.625	840.411	625.035	660.678	417.784	427.469
g54464.t1	RING membrane-anchor 1, putative isoform 2	Theobroma cacao	35.6304	31.0562	101.799	87.7841	37.0426	41.0085	31.6297	29.5924	28.0986	31.3808	52.1256	58.0473	31.5933	31.7511
g56906.t1			4.53955	4.78645	7.87348	7.63379	2.7764	3.6561	1.60421	0.901957	0.687145	0.4515	0	0.328719	2.43522	0.33747
g57255.t1	unknown	Lotus japonicus	722.454	761.862	2299.81	2484.51	1954.33	2362.43	1253.25	1180.33	1028.44	972.017	568.974	584.809	781.607	699.327
g57592.t1	hypothetical protein	Phaseolus vulgaris	1357.06	2549.94	6450.84	7011.25	3191.53	3324.84	1141.2	1337.63	3146.99	2866.56	2220.18	2359.88	2213.02	3981.77
g59852.t1	delta-guaiene synthase 3	Aquilaria crassna	14.3933	10.2513	16.5496	17.7889	40.2471	55.4435	6.91863	6.03001	3.73882	6.45532	15.7833	12.1081	10.2414	9.83347
g62012.t1	s-adenosylmethionine synthase 1, partial	Genlisea aurea	19.5349	14.5878	23.5793	19.9826	13.065	14.138	5.09449	5.58341	13.3422	10.2873	2.74606	7.44949	26.9987	13.969
g66487.t1			292.945	326.356	588.2	647.628	158.734	200.175	175.764	136.901	179.175	191.062	269.232	282.987	153.801	141.696
g67062.t1	PREDICTED: uncharacterized protein LOC100808108	Glycine max	405.89	779.587	2011.2	2097.03	779.696	903.85	341.74	314.663	932.739	868.012	391.14	441.136	658.985	1246.07
g70861.t1	PREDICTED: NADP-dependent alkenal double bond reductase P2-like	Fragaria vesca subsp. vesca	141.727	119.956	174.688	220.211	117.529	159.268	115.246	149.143	96.9126	86.4084	120.641	147.573	142.298	118.626
g71208.t1			23.9364	17.58	38.4301	46.1197	14.48	20.0659	8.86162	8.39935	11.9423	11.6157	11.4474	19.2667	11.7636	8.77043
g71841.t1	hypothetical protein CICLE_v10027395mg	Citrus clementina	161.774	152.404	217.71	197.218	182.665	182.711	120.446	116.224	125.985	101.216	192.627	199.083	87.3723	81.4247
g74396.t1			16.5538	14.4324	41.6524	28.616	4.61191	12.2627	8.58902	8.80389	17.2663	6.47994	15.7535	17.4517	9.49822	6.71179
g75627.t1	expressed unknown protein	Ectocarpus siliculosus	3942.01	9173.49	21534.8	22339.1	10343.8	10958	3641.84	4285.58	13306.5	10866.5	9994.02	9824.72	10177.5	11968.4
g75958.t1	Receptor-like protein kinase-related family protein, putative	Theobroma cacao	78.794	95.0799	248.309	213.825	245.633	258.901	110.515	111.594	99.8972	133.405	72.594	94.0409	117.357	89.9136
g78468.t1			31.8213	25.4397	59.2068	48.9423	38.2926	33.2676	32.4551	18.9839	24.3793	45.7657	29.3279	44.6412	43.8666	23.754

## Sheet: Sheet2
contig	desc	organism	fr5b1	fr5b2	fr2a1	fr2a2	fr1a	fr1b	normala1	normala2	red1a	red1c	red2a	red2d	red5a	red5d
g329.t1	NADH dehydrogenase [ubiquinone] 1 alpha subcomplex subunit 1 [Theobroma cacao]	Theobroma cacao	2743.95	2277.85	2176.89	2986.74	1598.94	2241.17	1084.43	2488.99	1727.72	1576.81	80.1775	75.7331	104.097	1083.09
g491.t1	hypothetical protein CICLE_v10002988mg	Citrus clementina	40.7319	42.9781	71.2455	92.3825	50.0123	54.5614	8.41551	42.8658	15.6532	2.59153	0	3.2931	15.8826	40.1197
g492.t1	PREDICTED: uncharacterized protein LOC100853984	Vitis vinifera	20.1011	10.3829	15.8168	26.514	42.8364	41.6463	21.1663	11.6579	0.989643	1.67091	1.45368	2.62787	1.16739	1.94277
g784.t1	hypothetical protein CICLE_v10029754mg	Citrus clementina	1320.99	753.47	1095.74	949.415	678.648	794.903	12.5778	403.055	6.9085	5.5052	12.1508	11.0379	3.9543	7.79626
g825.t1			43.5805	39.326	42.0546	43.5814	26.052	31.9026	3.45775	2.51604	8.94189	7.71248	0	7.34622	20.1978	11.5642
g1380.t1			66.4154	39.4551	74.9473	71.7062	16.7166	91.4506	33.0338	51.5074	58.7341	64.4152	7.93687	4.42032	3.13701	26.0684
g1533.t1	hypothetical protein PRUPE_ppa021775mg	Prunus persica	173.441	141.675	718.115	489.074	433.39	445.567	654.755	465.666	691.79	457.9	41.7237	34.2755	21.8257	469.871
g1887.t1	Uncharacterized protein TCM_007937	Theobroma cacao	220.928	166.219	117.681	107.594	94.3436	63.2384	30.0704	58.8323	6.39774	18.1591	1.2038	1.10285	7.21963	82.7487
g3801.t1	Glyceraldehyde-3-phosphate dehydrogenase C2 isoform 1	Theobroma cacao	17.918	13.6218	28.9686	32.1098	24.413	26.8549	6.72457	5.77645	1.15782	2.34996	1.60046	1.3754	4.06555	6.88515
g4184.t1	RNA recognition motif-containing protein, putative	Theobroma cacao	35.9838	763.465	378.469	578.085	17.9495	361.165	25.9776	19.4732	16.7453	12.2186	33.4402	32.9722	12.6067	24.2954
g4189.t1	Plant glycogenin-like starch initiation protein 6 isoform 1	Theobroma cacao	27.2857	33.6742	50.19	51.2513	42.739	42.1053	24.3001	22.7431	12.9201	14.3002	4.66132	5.31541	22.2865	23.3245
g4657.t1			9.63028	5.83531	24.5104	22.7075	8.13301	7.48853	7.32838	4.59804	9.45206	0	0	0	0.627241	17.0788
g4848.t1			6.49598	10.7135	34.1369	19.8546	5.09416	8.48687	2.07507	11.9558	1.14355	0.246222	0.563425	0.349262	0.781777	1.34492
g5923.t1	PREDICTED: uncharacterized protein LOC101305474 isoform 1	Fragaria vesca subsp. vesca	4.19191	72.9464	47.0303	54.6575	2.31223	118.131	2.15508	2.42201	4.52561	3.48668	1.88844	4.97187	2.54169	2.75706
g6015.t1	hypothetical protein EUTSA_v10021887mg	Eutrema salsugineum	194.194	279.598	411.373	595.856	287.292	371.915	15.9671	438.042	16.5437	22.35	20.0153	19.8449	14.3044	17.6559
g6817.t1	hypothetical protein PRUPE_ppa013513mg	Prunus persica	23.7315	17.3216	77.0258	93.3488	16.8614	31.5694	7.85407	7.09916	2.41207	0.689628	1.53692	3.54948	3.06366	3.12797
g7698.t1	histone H3.2	Arabidopsis lyrata subsp. lyrata	1.66489	3.18817	6.55778	10.0203	8.51517	16.5421	5.84817	10.8512	1.00005	1.79598	1.00888	0.614634	2.05369	0
g7759.t1	hypothetical protein CICLE_v10001562mg	Citrus clementina	92.8373	127.009	114.642	44.6371	0	42.3013	1.85637	40.9527	1.77971	1.09475	2.21524	1.25937	0.735712	6.19618
g7980.t1	PREDICTED: uncharacterized protein LOC101293327	Fragaria vesca subsp. vesca	0.642243	2.04335	6.24623	7.88935	18.2408	16.0257	4.71178	8.04981	1.61804	0.474962	0	0	2.54986	2.08845
g8506.t1			20.2847	7.12435	57.066	17.8724	19.3171	16.6348	8.9962	43.3689	20.6799	0	0	0	0.714628	20.8299
g11243.t1			79.1041	47.8515	22.0189	19.6687	39.709	12.7966	14.0419	14.7727	6.82608	0	0	8.88263	0	30.3458
g11647.t1			0	45.5263	21.0219	17.6984	52.4234	16.7815	32.3947	39.1277	55.7777	24.2227	0	0	0.880618	31.7519
g12299.t1			7.19722	20.3826	12.696	46.7722	25.1663	6.01373	12.3261	21.9337	22.293	16.4886	0.725039	2.91673	0.47845	9.85836
g12433.t1	Don-glucosyltransferase 1, putative	Theobroma cacao	176.125	169.234	300.526	304.425	228.28	218.866	103.079	101.902	73.8829	72.6768	40.5998	39.8548	72.1083	72.5836
g12693.t1	hypothetical protein CICLE_v10017346mg	Citrus clementina	767.99	805.27	892.393	971.386	406.739	530.459	345.798	410.889	552.761	592.72	45.6555	50.184	22.9891	444.501
g12889.t1	predicted protein	Populus trichocarpa	21.5924	34.974	34.9292	58.7558	30.3938	0	4.04938	23.0259	1.12311	1.97738	0	1.44018	1.232	4.20608
g13507.t1			0	16.0297	26.4125	5.37359	5.65277	4.5406	0	0	0	0	0	0	0.445928	4.27656
g13607.t2	predicted protein	Populus trichocarpa	36.3338	22.2959	74.5551	60.9166	43.0758	48.5097	3.56518	51.4887	0.503625	1.74229	11.5345	3.09256	3.45869	2.63453
g13695.t1	Uncharacterized protein TCM_019853	Theobroma cacao	42.3313	50.6418	65.6081	121.738	48.2047	84.3444	3.46639	54.569	1.64975	3.05822	1.77039	2.12663	2.35497	4.00703
g13770.t1	Uncharacterized protein TCM_043439	Theobroma cacao	18.916	16.3498	14.8978	16.8934	3.85359	7.55938	8.16095	21.1212	8.90555	31.8091	0	0	0	3.69037
g13998.t1	Gibberellin receptor GID1, putative	Ricinus communis	31.1085	29.3649	58.6	53.0169	46.6941	52.7468	30.828	30.6303	14.6703	16.1153	8.23027	8.56959	11.7488	11.0495
g14010.t1	ribosomal protein s28	Camellia sinensis	4.5502	83.3802	174.584	208.5	9.08178	148.043	8.1765	5.03735	13.049	10.8796	6.31448	8.14903	10.058	15.063
g14229.t1	hypothetical protein PRUPE_ppa021967mg	Prunus persica	0	1.71751	20.2286	27.0773	9.93336	13.0385	1.13337	4.46391	0.637902	1.67401	0	0	0	2.48252
g15098.t1	hypothetical protein CICLE_v10033564mg	Citrus clementina	65.5538	43.619	126.882	120.916	7.36684	44.9448	74.1075	15.948	24.0988	42.6779	1.61798	1.47568	2.49683	49.3316
g15350.t1	Uncharacterized protein TCM_030552	Theobroma cacao	45.6207	102.992	168.369	175.245	106.046	105.682	79.9811	149.039	143.996	106.913	8.41268	8.49845	3.5234	52.701
g15839.t1	predicted protein	Populus trichocarpa	18.2476	190.907	125.53	102.327	100.232	124.621	18.5223	30.0762	18.4946	19.1978	13.0471	14.4748	14.1104	10.7405
g16615.t1	sinapyl alcohol dehydrogenase	Populus tremuloides	470.175	488.64	1392.52	1393.68	413.206	424.507	196.998	201.994	174.808	176.107	111.825	115.508	211.083	216.938
g17652.t1	PREDICTED: putative yippee-like protein Os10g0369500 isoform 2, partial	Vitis vinifera	249.205	196.254	179.86	292.44	215.588	160.145	144.029	136.708	96.8346	139.589	7.1401	3.92515	7.11435	157.689
g18502.t1	RmlC-like cupins superfamily protein	Theobroma cacao	4.81531	7.32596	15.2073	18.166	11.8955	10.2258	6.63267	4.94865	1.30233	0.902346	0.83218	0.508946	2.76673	3.444
g18677.t1			1236.42	1317.57	1032.32	1199.6	413.706	417.06	688.845	392.995	667.072	553.883	69.1174	67.89	22.4575	653.406
g19794.t1	Uncharacterized protein TCM_042837	Theobroma cacao	2.08978	55.0054	38.391	18.9375	2.89004	65.3803	2.56717	0.758871	2.15493	1.56854	0	0.338364	1.13958	2.26867
g19882.t2			41.2328	30.4158	15.3124	29.7121	21.277	41.6572	0.991353	28.3721	1.12927	1.20065	0.393168	0.470485	1.5848	0.85981
g21354.t1	stress associated endoplasmic reticulum protein, putative	Ricinus communis	1107.47	1116.34	1781.89	1896.46	2320.66	2536.48	1925.64	2266.44	2156.47	1914.44	126.215	127.278	105.873	1238.82
g21771.t1			10.8434	188.587	133.721	53.0636	2.12756	88.5548	8.68612	5.82143	3.81448	2.58332	5.34501	4.85544	4.3577	5.93291
g21787.t1	hypothetical protein CARUB_v10002381mg	Capsella rubella	0	3.47788	14.382	13.403	0	3.62529	5.9036	6.51096	2.16934	3.57493	0	0	0	2.05941
g22277.t1	Cytochrome-c oxidases,electron carriers	Theobroma cacao	405.64	327.981	497.788	680.899	378.574	360.277	416.076	311.726	312.156	322.943	18.0562	12.8763	15.1248	453.143
g23166.t1	BON association protein 2, putative	Theobroma cacao	1.42744	1.58993	8.30529	18.215	34.6237	48.1955	4.75883	3.45886	1.12797	1.46508	0	0.576414	0.684943	2.2323
g23928.t1	PREDICTED: RPM1-interacting protein 4-like	Solanum lycopersicum	5.31552	7.22081	22.6288	21.3098	14.3103	4.227	0	0	5.51797	8.12398	0	0	0	11.1047
g24556.t2			9.4458	10.5512	8.74364	8.7369	12.0066	8.26221	4.79722	8.75012	0	4.08675	0	0	3.62755	4.45836
g25849.t1	Enoyl-CoA hydratase/isomerase A	Theobroma cacao	7.79539	31.0586	35.4118	30.7799	13.7294	17.2452	0	8.7288	0	30.5358	0.756386	1.50546	0.538963	5.61925
g26982.t1			67.0639	96.9325	14.5098	41.4164	89.7914	31.321	1.32576	89.8726	0.916996	2.46465	1.33367	2.36605	3.49068	4.08726
g26998.t1	hypothetical protein CARUB_v10018311mg	Capsella rubella	293.604	296.801	658.955	817.947	205.613	206.633	62.1109	72.9649	70.9186	68.3243	21.573	19.432	11.5753	9.79063
g27429.t1			26.4553	6.96605	9.60106	10.6704	0	11.0743	0.436833	15.3612	0.24761	0.22438	0.53718	0.164152	0.341759	1.08591
g27449.t1	Prefoldin 6 isoform 1	Theobroma cacao	77.8264	144.552	118.146	110.162	52.6237	75.5198	86.5819	65.3105	68.2277	54.7755	1.40416	0.783146	3.26759	129.247
g28297.t1	Don-glucosyltransferase 1, putative	Theobroma cacao	4.51778	5.28087	13.1701	14.1017	73.5484	74.2206	30.1478	34.3095	0.459646	0.469905	1.04993	0.958857	0.605255	0.743881
g28674.t1	Uncharacterized protein isoform 1	Theobroma cacao	0	12.8687	8.70631	40.9259	44.5056	23.5524	31.8384	0	0	14.3446	0.798503	0.933302	0	26.3324
g28768.t1	metallothionein-like MT-3	Jatropha curcas	2130.63	39325.5	41752.9	50026.3	842.67	22956.4	1034.97	1142.63	1180.6	1260.56	702.961	730.244	2137.57	2516.07
g29419.t1	Uncharacterized protein TCM_019614	Theobroma cacao	2.39657	89.1034	131.644	177.389	3.11861	68.5872	6.97145	6.72416	7.94341	9.16755	8.87422	14.1357	2.30254	8.68587
g29809.t1	Clathrin light chain protein	Theobroma cacao	20.9666	51.0566	64.9541	65.1204	19.8905	34.186	5.47346	79.4232	4.07407	5.97562	2.95931	2.27306	4.42647	3.86391
g30475.t1	PREDICTED: myosin-H heavy chain	Vitis vinifera	13.4239	29.8283	6.91348	15.6848	4.25428	6.97817	5.57046	8.98914	7.20827	6.32726	4.97063	0	0	12.574
g30516.t1	hypothetical protein PHAVU_007G042800g	Phaseolus vulgaris	36.3588	9.92602	42.1313	12.9721	6.50976	18.1171	0	7.56661	23.4578	0	1.47795	0.43169	0.530645	0
g31783.t1			14.5389	6.92768	4.89893	12.1452	11.895	7.74797	8.66622	4.43349	4.54486	0	0	0	0	7.86304
g31813.t1	hypothetical protein CICLE_v10023047mg	Citrus clementina	1.82445	53.0031	56.3774	97.3873	2.37035	61.4126	0.690303	1.81774	2.73164	1.59781	1.91402	1.41174	1.26884	3.50783
g32202.t1	predicted protein	Populus trichocarpa	28.8858	26.3477	31.509	27.7407	11.4776	17.338	4.94719	4.3534	4.11951	7.27465	1.19949	1.4045	9.06522	19.4316
g33612.t1			8.86506	3.1389	17.7525	21.8074	2.14024	0.690782	3.00721	1.63155	2.47175	5.03956	0	0	0	1.57166
g34628.t1	F-box family protein, putative	Theobroma cacao	38.3013	40.0647	157.502	145.326	63.3543	62.7374	20.3068	18.589	9.73157	7.07539	9.38739	17.9143	8.91028	11.4438
g34976.t1	VQ motif-containing protein, putative	Theobroma cacao	2.93699	4.55966	12.6951	19.6996	25.4708	36.3415	4.14634	6.57628	0.897888	5.58061	0	3.67381	5.45952	0.852881
g35240.t2	predicted protein	Populus trichocarpa	11.7616	12.0236	33.046	7.79981	20.5668	15.0525	2.65438	11.2138	5.79778	6.98457	0	3.28553	3.96659	7.57881
g35355.t1	hypothetical protein PHAVU_006G152200g	Phaseolus vulgaris	1.53069	58.3	38.1193	51.8226	1.59623	56.8117	1.13225	1.28856	2.45668	0.747792	0.626559	0.371743	0.444874	3.19078
g36964.t1	hypothetical protein CICLE_v10029644mg	Citrus clementina	21.0748	50.4438	46.9107	61.0694	24.8928	23.4481	31.6774	15.9023	8.24132	21.3194	2.05755	1.50906	1.36439	24.4535
g38716.t1	PREDICTED: uncharacterized protein LOC100253491	Vitis vinifera	142.038	126.545	322.423	275.502	384.715	361.685	251.729	346.69	300.556	344.106	24.7383	20.8142	14.5342	246.913
g39111.t1			20.2655	271.63	418.306	339.32	13.3958	351.373	20.4707	28.6341	26.3003	32.7345	26.4456	30.326	14.2861	29.0358
g43048.t1			1.4105	3.21694	43.5601	43.2229	35.3291	32.2353	2.59345	9.5442	1.38192	1.19014	0	0	1.63992	5.07516
g43116.t1	PREDICTED: 50S ribosomal protein L19, chloroplastic	Vitis vinifera	25.6775	5.89711	16.5563	30.4258	0	13.6484	35.0234	15.7854	8.18005	24.6713	0	0	0	43.1118
g50562.t1	PREDICTED: F-box/kelch-repeat protein At1g57790-like	Fragaria vesca subsp. vesca	23.9653	22.7202	33.2381	33.8133	17.2556	16.0732	9.07502	8.94802	3.03333	3.18148	0.586492	0.523203	7.80643	8.38252
g51694.t1	PREDICTED: 23 kDa jasmonate-induced protein-like	Cucumis sativus	8.98553	17.2619	13.9834	29.5843	23.929	19.6727	0.769006	4.78502	1.2136	0.981965	0	0	0.257301	2.87048
g57138.t1			6.21525	4.2881	11.2937	22.3953	0	0	4.97424	6.00275	0	4.66267	0	0	0	0
g60932.t1			79.3546	79.0173	127.831	79.5602	58.087	58.547	63.8588	85.7368	83.6472	74.7022	7.05047	4.94745	3.70203	71.5981
g62381.t1	S-adenosyl-L-methionine-dependent methyltransferases superfamily protein	Theobroma cacao	6.22055	28.1493	42.5218	0	28.7759	18.6489	0.6361	19.7274	1.94457	4.24623	0	0.369089	0.378916	23.5996
g63134.t1			267.102	202.676	230.384	233.198	284.963	247.913	326.815	364.187	276.888	185.724	0	1.39669	6.12219	229.407
g63497.t1	caffeate O-methyltransferase, partial	Populus nigra	0	22.5597	53.3667	29.9777	20.5343	8.98866	38.7777	18.1037	30.9953	27.4387	0	0.662812	0.430952	0
g65230.t1			16.9822	22.1712	14.4051	12.8892	23.6228	35.3098	6.21067	13.3344	0	13.1607	0	0	4.37019	0
g65297.t1			10.3825	7.37225	16.2723	20.9314	6.01961	6.50964	2.21945	3.79592	1.18423	0	0.470256	0.294338	2.41266	1.68111
g66468.t1	RecName: Full=Delta-guaiene synthase 1	Aquilaria crassna	11.8516	11.1077	0	4.99453	2.28307	54.9758	0	0.609883	0	0	0	0	0.335814	0.567584
g70958.t1	hypothetical protein OsI_08126	Oryza sativa Indica Group	47.3247	0	14.0225	13.5703	6.75735	25.0278	17.8503	22.1856	0	11.4447	0	0	0.463368	14.1798
g72478.t1			233.383	144.86	192.188	110.837	103.124	42.1612	3.39492	139.703	6.34764	68.6317	11.4751	10.9358	3.92054	17.5488
g73306.t1			178.929	276.3	297.964	455.732	242.369	190.143	4.00468	90.954	0.429191	28.4525	0	0	4.20115	69.4147
g73703.t1			4.70936	0	9.25376	3.93034	7.67953	14.4257	0	4.34431	4.5665	0	0	0	0	7.32792
g74671.t1	predicted protein	Populus trichocarpa	146.629	132.176	101.583	105.984	118.697	106.012	68.809	124.335	45.0139	22.5937	9.60276	10.6934	2.67823	20.7224
g76390.t1	cinnamoyl-CoA reductase	Salvia miltiorrhiza	2.15232	64.99	100.307	16.489	0.882236	7.91369	2.11988	3.10259	3.75808	2.77948	0	0	1.45191	3.29926
g78066.t1			0	4.93172	6.75017	12.4282	0.724166	11.6974	0.346126	0	0	0	0	0	0	0.769074

## Sheet: Sheet3
contig	desc	organism	fr5b1	fr5b2	fr2a1	fr2a2	fr1a	fr1b	normala1	normala2	red1a	red1c	red2a	red2d	red5a	red5d
g41.t1	Glycosyltransferase family protein 28 isoform 1	Theobroma cacao	26.9337	21.7048	30.3414	38.3184	31.8421	30.9394	31.4592	35.3032	34.0312	30.2433	52.6827	49.9562	25.983	21.1484
g67.t1	Histidine-containing phosphotransfer protein 1 isoform 1	Theobroma cacao	23.042	24.6859	21.9617	27.7946	15.7305	25.6733	27.7302	35.9523	36.3461	36.3188	58.9262	49.7858	33.3699	35.8113
g99.t1	unknown	Populus trichocarpa	19.7875	20.2186	60.1413	51.2077	49.3533	57.2936	39.0114	43.1301	65.1446	62.0384	144.003	139.07	40.1449	38.7635
g106.t1	PREDICTED: uncharacterized N-acetyltransferase p20-like	Vitis vinifera	11.225	15.1044	26.5605	19.4784	23.0992	17.8177	18.6011	17.5494	28.8529	25.2481	53.282	51.0138	25.8491	22.599
g190.t1	Integrase-type DNA-binding superfamily protein	Theobroma cacao	32.9668	24.9751	56.9554	45.2659	54.9147	67.2942	77.0488	84.0822	175.152	171.034	214.404	220.585	104.201	91.3967
g213.t1	ATP synthase delta chain, putative	Ricinus communis	144.427	160.01	385.226	363.312	232.562	247.323	388.172	386.546	411.966	378.344	418.562	437.621	238.285	239.279
g274.t1	Carbonic anhydrase 2, CA2 isoform 2	Theobroma cacao	55.7017	44.1337	83.8846	90.2388	50.3869	64.7843	110.817	131.707	156.968	142.882	296.637	286.579	165.756	163.147
g276.t1	PREDICTED: transcription factor WER-like	Vitis vinifera	46.9983	44.9913	38.8398	37.0296	42.8533	38.2028	65.4826	75.1821	73.3548	70.0753	114.993	116.816	55.9778	52.6268
g280.t1			1.68286	1.28728	1.52291	1.39324	2.71461	1.21908	4.93471	2.84992	7.91543	3.70809	10.5704	21.1555	1.75515	3.81278
g301.t1	Uncharacterized protein TCM_017867	Theobroma cacao	129.353	115.257	360.608	389.927	115.807	167.52	203.837	272.586	290.757	261.736	667.771	700.992	230.965	221.536
g335.t1	hypothetical protein PRUPE_ppa022997mg, partial	Prunus persica	23.9025	22.5228	18.3486	19.1219	31.1091	34.9307	29.7386	29.6338	29.9823	31.8751	42.5494	41.3955	33.6731	30.6253
g356.t1	unknown	Lotus japonicus	102.513	96.8376	193.662	163.038	238.49	269.536	225.771	234.455	306.537	303.973	282.856	297.237	231.028	179.094
g441.t1	Uncharacterized protein TCM_037882	Theobroma cacao	1.84191	1.24617	1.29541	0.85976	5.74244	6.00977	4.5253	4.07317	6.32705	5.50668	10.9135	8.58571	3.10183	1.44345
g526.t1	predicted protein	Populus trichocarpa	391.26	359.851	363.567	327.546	300.006	337.751	422.925	410.458	405.765	377.317	588.737	616.791	406.119	381.8
g556.t1	hypothetical protein CICLE_v10021819mg	Citrus clementina	33.3966	36.3648	43.4547	45.0296	58.5891	57.809	96.46	83.7675	96.3898	89.934	115.763	125.235	87.303	93.3697
g623.t1	Transmembrane amino acid transporter family protein, putative	Theobroma cacao	5.28831	6.7477	15.6613	13.2953	19.0166	20.548	16.0748	19.172	28.457	23.8557	34.0956	30.2642	14.1826	13.332
g623.t2	Transmembrane amino acid transporter family protein, putative	Theobroma cacao	5.74762	5.96618	13.7729	15.0291	20.6823	19.6718	15.7089	17.8822	28.6093	25.4899	33.6022	31.9772	14.1619	13.8591
g623.t4	Transmembrane amino acid transporter family protein, putative	Theobroma cacao	7.38837	7.24342	19.5752	20.2736	25.0279	29.6332	22.2363	22.8898	37.8503	30.7856	37.6839	39.4149	19.1579	17.7135
g636.t1	PREDICTED: uncharacterized protein At2g37660, chloroplastic-like	Cucumis sativus	144.642	149.153	169.725	171.67	219.524	221.126	351.776	372.123	281.392	255.911	381.698	377.307	210.588	210.882
g700.t1	copper transporter	Populus trichocarpa	6.49694	2.88573	9.58842	12.4772	17.6931	18.4994	22.8485	15.7677	16.6631	24.1982	43.816	31.8757	5.29739	5.66784
g711.t1	PREDICTED: uncharacterized protein LOC100257993	Vitis vinifera	52.2418	53.6343	58.1551	62.6214	33.0372	34.4753	80.4052	69.9843	65.1387	65.813	71.2428	76.957	70.1962	68.9859
g727.t1	Uncharacterized protein TCM_011176	Theobroma cacao	16.4478	13.5198	16.3512	15.4852	33.3807	29.4099	21.9034	20.1658	31.527	25.3539	31.9371	36.9693	25.9995	23.0947
g752.t1	Xyloglucan endotransglucosylase/hydrolase 28	Theobroma cacao	58.3793	61.8267	93.9031	91.1705	111.626	101.702	101.357	99.3915	96.1949	94.207	131.226	125.846	90.9107	78.2074
g777.t1	DNA/RNA polymerases superfamily protein, putative isoform 2	Theobroma cacao	30.1807	41.9238	22.5444	24.5652	32.3612	27.2358	48.5337	47.3141	38.8491	20.0772	67.0592	54.8421	39.8709	44.316
g890.t1	hypothetical protein CICLE_v10002567mg	Citrus clementina	27.9599	28.2122	9.45913	22.4036	25.4762	34.8943	33.1525	36.6316	29.6492	33.9258	74.3453	67.3852	25.82	33.9859
g895.t1	Alpha/beta-Hydrolases superfamily protein, putative	Theobroma cacao	11.0294	12.7444	16.8004	15.7155	28.8432	32.632	34.8854	34.0831	40.5411	36.8956	39.2975	39.3519	16.9229	18.1281
g945.t1	LIM domain protein LIM-2	Gossypium hirsutum	225.025	247.392	234.541	246.195	369.202	380.195	339.648	376.366	405.113	395.281	473.188	457.574	368.93	353.456
g970.t1	Xylem serine proteinase 1, putative isoform 1	Theobroma cacao	38.7043	37.1042	53.1128	55.9295	81.576	81.448	97.4746	95.3932	95.127	86.5765	116.695	116.647	115.29	101.704
g994.t1	Uncharacterized protein isoform 1	Theobroma cacao	32.5215	29.1681	50.1689	53.0999	63.8225	72.2395	68.6403	67.2019	77.1271	86.9438	71.5224	78.324	73.1149	76.07
g1017.t1	NAD(P)-binding Rossmann-fold superfamily protein isoform 1	Theobroma cacao	37.3264	38.5281	58.5698	47.8919	76.5252	64.1007	81.6567	82.781	88.0183	85.5365	105.73	102.706	65.9132	67.4557
g1038.t1	Ubiquinol-cytochrome C reductase UQCRX/QCR9-like family protein	Theobroma cacao	73.8991	69.6222	133.944	131.926	228.182	177.856	206.038	211.276	222.02	203.735	207.399	187.318	200.848	85.6822
g1040.t1	Acyl carrier protein	Theobroma cacao	296.516	270.56	359.549	343.233	353.278	393.834	498.243	516.876	439.428	364.298	541.726	534.116	367.658	345.882
g1085.t1	PREDICTED: thioredoxin M4, chloroplastic-like isoform X1	Cicer arietinum	134.763	140.737	283.597	272.591	228.226	239.923	462.673	407.314	499.352	486.712	543.549	568.802	299.836	304.605
g1085.t2	PREDICTED: thioredoxin M4, chloroplastic-like isoform X1	Cicer arietinum	142.64	134.728	280.681	288.205	235.476	278.561	487.536	436.752	542.731	522.974	683.67	697.343	317	289.069
g1147.t1	Uncharacterized protein TCM_020740	Theobroma cacao	116.254	107.371	104.497	104.448	169.998	195.144	132.931	127.266	186.638	183.061	217.788	223.867	160.391	160.033
g1161.t1	NAD(P)H dehydrogenase 18	Theobroma cacao	137.017	126.449	140.413	141.564	190.533	186.884	343.473	328.423	276.653	255.845	290.947	278.072	228.67	215.825
g1165.t1	AUX/IAA transcriptional regulator family protein	Theobroma cacao	82.3819	84.1985	160.543	181.252	125.902	145.926	171.633	172.798	212.616	245.065	215.792	192.116	121.227	121.479
g1168.t1	predicted protein	Populus trichocarpa	196.035	217.803	358.263	353.055	259.069	275.286	402.68	379.827	470.186	467.193	447.974	442.538	310.752	280.299
g1194.t1	hypothetical protein CICLE_v10017277mg	Citrus clementina	6.83196	0	0	6.67187	0	8.0153	3.07411	0	11.5081	6.0276	7.83613	14.2205	0	3.08048
g1210.t1	Chaperonin 20 isoform 1	Theobroma cacao	406.807	397.665	685.503	766.381	656.296	679.076	775.617	858.234	766.741	716.717	1237.73	1192.04	643.434	662.338
g1234.t1	uncharacterized protein LOC100526919	Glycine max	13.8204	14.8641	25.4035	33.883	22.4617	30.9816	28.0924	26.5623	39.3976	30.33	39.8335	39.9134	30.1415	28.4951
g1293.t1	hypothetical protein CICLE_v10025466mg	Citrus clementina	24.5422	19.452	26.3455	25.9196	21.7598	28.1785	35.4866	36.0957	22.8276	20.1333	51.6023	48.0291	19.4092	24.6238
g1294.t1	unnamed protein product	Vitis vinifera	29.8554	30.4817	22.0323	20.0355	31.9955	35.2187	42.5634	40.2922	34.8313	31.8178	47.2103	42.3809	25.8729	29.9228
g1308.t1	predicted protein	Populus trichocarpa	20.9289	20.8307	14.5566	14.4859	8.22561	12.2541	36.0325	35.8249	18.2485	16.7121	27.8469	29.1987	17.6488	18.1642
g1320.t1	predicted protein	Populus trichocarpa	3.26405	2.47098	4.84373	2.82856	8.24212	8.97584	6.43262	5.65073	8.90797	9.19106	14.7844	11.3174	7.49206	6.35224
g1338.t1	unknown	Lotus japonicus	13.8253	12.2389	12.8337	10.7923	18.194	31.3071	14.1033	14.2109	22.4891	32.3272	35.1248	29.4898	14.17	12.3696
g1437.t1	hypothetical protein CICLE_v10024021mg, partial	Citrus clementina	23.1143	18.1747	23.383	23.8981	23.4648	28.3118	26.8149	27.8567	33.445	34.4885	62.6423	60.7637	25.2495	23.7763
g1488.t1	Dipeptide transport ATP-binding protein dppF	Theobroma cacao	24.7897	24.2488	25.8824	40.2737	36.2575	21.6273	47.2511	21.1998	34.4537	40.3523	59.0082	50.7149	36.7991	23.6748
g1547.t1	Peroxisomal membrane 22 kDa family protein isoform 2	Theobroma cacao	21.9578	18.8176	31.8751	33.0685	37.2335	34.367	42.557	42.9312	53.4761	43.4142	45.755	46.3926	33.2749	35.5236
g1553.t1	PREDICTED: 50S ribosomal protein 5, chloroplastic-like	Cucumis sativus	81.4011	78.5466	130.371	132.756	122.519	154.146	151.835	153.395	172.012	161.768	299.567	291.368	122.876	143.532
g1595.t1	Xylem cysteine peptidase 1	Theobroma cacao	73.4411	63.5953	101.449	100.536	158.081	162.895	135.511	136.51	215.686	220.06	275.535	260.49	89.2181	84.3893
g1616.t1	hypothetical protein CICLE_v10017231mg	Citrus clementina	78.4728	64.4926	108.899	124.192	87.4099	88.5576	102.865	85.7789	112.445	105.965	152.917	141.413	96.6413	96.0878
g1620.t1	Light-mediated development protein DET1, putative isoform 3	Theobroma cacao	46.9139	51.1051	31.0942	38.7932	52.4266	45.0982	69.1317	69.8922	42.3541	35.7819	74.6406	71.4648	44.9013	44.1296
g1642.t1	predicted protein	Populus trichocarpa	8.13903	9.62616	8.31737	8.83641	10.2578	13.2992	15.0158	14.461	12.8255	15.0967	32.6986	26.876	14.9286	14.4848
g1705.t1	hypothetical protein PRUPE_ppa020984mg, partial	Prunus persica	31.3455	30.8958	30.7114	37.018	33.1676	38.5168	33.9201	42.4903	33.578	33.993	57.5522	65.5809	33.5177	31.7641
g1727.t1	FZO-like	Theobroma cacao	22.5055	24.286	15.7301	17.2697	30.1829	34.2418	43.4184	47.9233	39.1777	41.647	90.9101	82.1268	33.3654	37.3169
g1764.t1	predicted protein	Populus trichocarpa	8.08669	4.77038	8.52538	7.55759	6.89315	9.50377	10.3029	11.5691	12.6434	14.2833	20.6391	20.3028	9.6249	9.6317
g1798.t1	Bifunctional inhibitor/lipid-transfer protein/seed storage 2S albumin superfamily protein, putative	Theobroma cacao	292.808	279.891	501.196	464.431	400.159	482.575	379.565	303.047	561.192	551.018	653.666	709.403	499.462	429.759
g1849.t1	O-methyltransferase	Theobroma cacao	4.61371	3.32886	3.47617	4.6297	4.8702	6.14704	13.3672	11.6711	8.73274	7.92846	15.2222	16.1288	5.16341	3.07271
g1866.t1	Indole-3-acetic acid-amido synthetase GH3.5, putative	Ricinus communis	69.2132	65.8571	34.419	39.0035	77.4598	86.8425	42.9881	40.407	80.8936	86.4418	97.7256	95.1741	74.3715	70.3214
g1900.t1	PREDICTED: 50S ribosomal protein L15, chloroplastic-like	Solanum lycopersicum	27.586	27.6212	37.0539	49.1738	43.6855	52.8469	65.0883	73.478	63.5436	49.6548	66.129	71.6636	34.97	40.1636
g1900.t2	PREDICTED: 50S ribosomal protein L15, chloroplastic-like	Solanum lycopersicum	21.1646	17.1675	20.6175	28.6482	23.5718	25.0873	42.8738	45.5604	33.82	27.7216	44.6871	35.6934	22.7368	21.7246
g1920.t1	hypothetical protein PRUPE_ppa011925mg	Prunus persica	48.9215	57.0017	47.3742	47.5811	118.612	98.1029	138.342	129.311	99.6675	112.191	143.168	139.293	101.47	104.847
g1946.t1	predicted protein	Populus trichocarpa	13.2829	12.9389	22.8512	18.8754	17.4911	21.2635	20.2499	24.1565	25.2898	21.3942	31.3002	27.7489	27.774	20.6477
g1981.t1	RAD-like 6	Theobroma cacao	10.1976	14.9353	28.4714	24.9558	34.5388	48.9173	74.8574	53.707	60.8557	53.0436	122.748	108.812	27.3593	29.0266
g2012.t1	hypothetical protein CICLE_v10000407mg	Citrus clementina	46.3583	46.613	23.5147	27.152	28.3786	27.4184	79.4842	80.6831	37.5868	38.9367	85.0466	80.8545	34.0205	36.5804
g2028.t1	hypothetical protein CICLE_v10017086mg	Citrus clementina	168.237	204.694	198.521	217.487	99.8085	114.158	237.658	220.387	243.077	244.149	379.036	367.9	335.495	283.247
g2058.t1	PREDICTED: uncharacterized protein LOC101515458	Cicer arietinum	29.7624	35.1048	46.3455	42.2041	49.4252	42.8584	41.0179	51.5529	57.5464	53.6116	85.3683	65.8235	39.5489	44.1902
g2075.t1	hypothetical protein CICLE_v10021645mg	Citrus clementina	16.362	17.4062	18.3672	22.2014	37.1448	34.8735	31.4401	27.4401	30.9371	30.4047	48.9219	44.2196	17.5609	23.4155
g2093.t1	Uncharacterized protein isoform 1	Theobroma cacao	8.51713	6.77316	7.02501	5.62396	10.1254	10.6936	14.8669	14.3864	9.46156	9.72735	23.8363	21.1761	12.179	10.8145
g2106.t1	Glucose-methanol-choline oxidoreductase family protein isoform 1	Theobroma cacao	36.97	37.3885	47.7954	46.9489	55.0632	58.0281	87.7557	89.8755	87.916	91.3467	84.213	87.6498	58.0568	56.4683
g2158.t1	Uncharacterized protein isoform 1	Theobroma cacao	50.3605	41.6075	47.3528	52.9162	66.7983	51.8979	80.0895	77.9117	85.5395	79.3105	114.909	115.064	57.5046	61.4869
g2159.t1	DnaJ/Hsp40 cysteine-rich domain superfamily protein isoform 1	Theobroma cacao	195.834	195.441	312.617	315.852	424.146	471.316	612.602	667.475	542.019	519.278	891.888	841.127	335.79	355.965
g2159.t2	DnaJ/Hsp40 cysteine-rich domain superfamily protein isoform 1	Theobroma cacao	69.1775	59.3381	101.21	116.816	145.608	164.523	211.095	230.997	187.187	184.271	264.584	241.894	110.927	115.749
g2168.t1	Thylakoid lumenal 16.5 kDa protein	Theobroma cacao	69.3085	68.94	110.055	98.6945	68.6209	80.092	186.58	184.845	88.1256	90.4147	135.14	142.993	101.625	101.031
g2209.t1	hypothetical protein CICLE_v10000105mg	Citrus clementina	1.27469	1.00311	3.63827	5.06491	5.09979	4.06549	5.20303	5.84818	2.79061	5.46163	13.4911	6.47079	5.99677	3.93814
g2249.t1	PREDICTED: remorin	Solanum tuberosum	19.9585	21.7515	34.4082	32.2315	57.5637	67.0402	52.6546	68.2128	82.8227	71.3441	173.494	170.105	56.8169	53.9194
g2327.t1	RING/U-box superfamily protein	Theobroma cacao	47.6862	37.0403	79.251	65.323	59.7081	60.009	110.914	114.782	140.663	111.094	195.552	198.596	92.39	68.7601
g2346.t1	putative heat-shock protein 90	Euphorbia esula	136.515	120.488	158.943	165.145	209.187	212.262	280.138	269.532	269.566	235.093	291.956	277.618	229.887	214.278
g2356.t1	Uncharacterized protein isoform 1	Theobroma cacao	8.55271	8.31827	11.844	9.11467	9.59501	8.2375	10.5756	12.1836	11.1242	11.0255	24.1912	24.0864	11.566	11.1967
g2362.t1	NADH dehydrogenase 1 beta subcomplex subunit 8	Theobroma cacao	133.348	100.854	171.31	138.952	154.356	157.902	181.458	142.468	193.529	196.418	291.218	278.165	219.181	216.292
g2594.t1	Sarcoplasmic reticulum histidine-rich calcium-binding protein, putative	Theobroma cacao	9.61405	5.95509	13.3332	12.2039	14.9926	15.8116	15.7489	15.0719	18.3399	17.5089	68.8148	67.1961	10.1355	11.4614
g2613.t1	Bromodomain-containing protein DDB_G0271118	Theobroma cacao	85.3126	80.3647	139.143	134.646	169.29	181.948	167.002	139.964	168.069	178.536	231.617	233.366	104.153	96.5886
g2633.t1	Photosystem II reaction center PsbP family protein isoform 1	Theobroma cacao	13.8848	14.6251	13.8578	15.3844	23.6011	20.051	28.6206	30.6343	28.8469	23.6507	46.2834	46.3551	18.9748	14.8229
g2650.t1	KNOTTED1-like homeobox gene 6 isoform 2	Theobroma cacao	3.61975	4.37543	9.23576	9.70965	9.59882	10.2053	10.419	10.1851	11.8768	9.70138	15.5741	16.3713	12.4922	12.408
g2652.t1	predicted protein	Populus trichocarpa	9.66336	9.45519	15.7898	13.232	10.1713	10.8155	20.714	15.7363	17.3362	14.1424	34.2085	33.9067	31.3166	25.0417
g2680.t1	phosphatase 2C family protein	Populus trichocarpa	16.3793	17.6094	18.9389	20.6891	26.0525	30.1921	37.2733	35.325	30.6264	27.9101	32.2333	34.2031	24.3453	23.4878
g2680.t2	phosphatase 2C family protein	Populus trichocarpa	19.4691	15.9261	19.8131	18.3849	26.8554	28.1857	38.8615	41.304	30.1471	30.2065	39.2046	35.1167	26.6893	29.7867
g2690.t1	Uncharacterized protein TCM_019691	Theobroma cacao	3.22903	2.26471	4.38856	7.39261	8.98818	11.9276	7.92369	9.11601	12.6381	12.1668	16.2939	12.9426	8.12749	5.23378
g2742.t1	Ascorbate peroxidase 6	Theobroma cacao	12.0863	13.4093	7.5473	10.1708	11.4627	12.5961	23.4211	24.5271	16.1882	14.7214	32.0898	30.647	13.3885	18.758
g2751.t1	Integrase-type DNA-binding superfamily protein	Theobroma cacao	9.49358	12.2288	16.1824	17.6234	22.443	23.1057	13.8866	12.5005	26.9119	21.1519	28.2843	29.8374	19.9201	22.0368
g2805.t1	OBP3-responsive gene 1 isoform 2	Theobroma cacao	73.2422	73.2345	54.9888	54.6165	74.2799	71.9585	116.658	121.19	68.6782	70.4935	121.628	109.269	51.0226	50.3678
g2814.t1	CCT motif family protein	Theobroma cacao	118.939	131.737	92.5027	98.2532	122.945	136.099	211.607	221.897	277.348	261.04	434.507	446.589	293.706	279.613
g2835.t3	IQ-domain 21, putative isoform 2	Theobroma cacao	4.8044	4.86021	8.46993	8.41989	13.0256	15.5832	15.3314	14.0891	18.3305	19.0186	23.6704	25.5648	15.1702	15.9793
g2842.t1	ABL interactor-like protein 2 isoform 1	Theobroma cacao	27.3737	29.7657	47.0599	47.5618	39.1954	48.1574	57.0407	54.7024	58.0319	56.3971	74.2011	72.9164	43.1466	42.8077
g2855.t1	Uncharacterized protein TCM_015451	Theobroma cacao	433.015	363.564	878.141	814.031	533.321	576.701	906.284	781.208	685.863	663.902	1032.24	1152.86	746.247	588.204
g2868.t1	PREDICTED: glutamyl-tRNA(Gln) amidotransferase subunit C, chloroplastic/mitochondrial	Vitis vinifera	22.6852	20.6747	24.5348	28.3977	31.0906	26.99	26.7785	32.884	32.9358	22.8931	40.0908	43.3033	30.1517	26.442
g2879.t1			10.505	10.2825	7.66654	25.5572	14.778	16.6705	8.45553	15.6355	26.787	8.91396	30.6816	27.7577	13.0827	8.05563
g2929.t1	predicted protein	Populus trichocarpa	24.4394	32.5977	38.6101	25.9142	34.89	30.2954	29.2838	27.2737	33.6694	34.1952	52.9343	57.6871	36.6309	36.3931
g2971.t1	Chaperone DnaJ-domain superfamily protein, putative	Theobroma cacao	10.7157	9.87762	21.2703	22.198	16.6194	16.216	33.9967	31.6549	34.1647	26.6866	27.2949	30.5548	16.9787	19.6265
g2986.t1	Uncharacterized protein TCM_036379	Theobroma cacao	5.81627	7.48227	9.91653	5.3651	8.36207	11.1639	9.49053	7.19513	7.05822	8.00723	25.4146	25.049	5.95252	5.24445
g3077.t1	Peptidases, putative	Theobroma cacao	9.93283	16.3462	9.49054	11.3942	16.2658	9.52513	8.39382	3.55542	35.0785	23.5505	45.4515	30.2232	10.1591	18.6442
g3088.t1	Uncharacterized protein TCM_042320	Theobroma cacao	81.1387	74.6669	109.32	114.615	209.373	222.189	185.344	218.028	226.029	202.175	315.661	295.977	171.396	166.851
g3093.t1	LURP-one-related 1, putative	Theobroma cacao	99.6773	92.2012	144.951	149.986	83.9521	95.3176	129.032	106.246	157.747	156.704	230.489	247.686	98.8503	89.0877
g3098.t1	cinnamate 4-hydroxylase CYP73	Citrus sinensis	94.8949	90.9915	156.093	158.166	131.022	145.774	208.466	196.438	220.883	212.764	343.182	375.394	223.983	202.336
g3138.t1	Beta-glucosidase 17 isoform 2	Theobroma cacao	1314.72	1336.28	2568.61	2519.71	4076.04	3946.57	2979.61	3109.09	4996.6	4819.89	6037.61	5912.97	4101.45	3881.14
g3183.t1	30S ribosomal protein S17	Arabidopsis thaliana	145.748	130.632	246.824	242.287	266.428	298.874	448.714	422.26	417.542	383.11	449.819	504.776	325.225	291.879
g3222.t1	predicted protein	Populus trichocarpa	7.59485	11.6485	20.1594	21.1443	15.5517	12.7916	16.131	17.3131	17.6444	13.6454	25.6497	24.6051	8.84757	11.8173
g3249.t1	Serine/threonine-protein kinase TAO3	Theobroma cacao	38.8596	32.7927	39.3344	35.3261	45.7463	46.1711	45.5761	39.709	62.5757	59.4774	167.576	154.651	72.3998	79.6785
g3264.t1	PREDICTED: uncharacterized protein LOC100250549	Vitis vinifera	9.71792	5.73461	11.5666	7.72456	6.07882	9.43982	19.8945	17.1689	13.9656	14.7701	34.0982	28.0541	15.2892	10.5136
g3290.t1	Structural molecule, putative isoform 1	Theobroma cacao	176.699	165.214	96.8382	103.333	120.153	111.439	167.117	167.909	164.907	152.12	326.723	316.503	170.967	175.092
g3293.t1	unknown	Populus trichocarpa	31.4566	27.0091	63.2685	63.9619	50.3177	58.7061	64.2845	56.0047	63.9839	66.2053	101.038	114.806	55.9541	53.2015
g3320.t1	predicted protein	Populus trichocarpa	50.6998	62.6131	69.8834	72.1278	94.783	94.9383	121.234	130.926	207.416	190.73	297.244	342.643	145.416	143.071
g3349.t1	monoxygenase, putative	Ricinus communis	107.11	102.498	74.9338	88.4862	58.8852	61.933	115.995	116.144	105.094	109.358	139.068	126.15	103.358	104.276
g3376.t1	Copper binding protein 9, putative	Theobroma cacao	24.7513	21.9309	47.482	43.3358	44.9792	49.6173	59.1917	52.3175	66.6218	64.7247	104.383	92.6912	36.8681	30.9532
g3389.t1	sodium-dicarboxylate cotransporter	Populus trichocarpa	58.0884	55.2289	136.133	138.281	26.3806	28.9227	133.859	119.523	119.663	117.292	179.983	183.047	148.015	137.714
g3455.t1	hypothetical protein VITISV_008201	Vitis vinifera	24.5928	19.0233	172.975	187.762	51.3372	58.9462	124.126	157.836	297.159	289.362	489.972	483.082	86.5033	96.3974
g3460.t1	15.8 kDa oleosin	Theobroma cacao	33.3845	27.4456	31.5165	41.1311	47.6167	50.9456	42.0329	29.503	52.9305	52.1084	74.7794	70.3029	67.0248	63.2478
g3527.t1	AP2 domain-containing transcription factor, putative	Theobroma cacao	0.747962	0.969453	4.91082	7.20265	1.92405	2.89573	7.60586	6.50442	6.8676	6.06886	16.7932	18.8183	3.97409	3.68917
g3537.t1	PREDICTED: uncharacterized protein LOC100263834	Vitis vinifera	32.3511	34.0646	44.8108	55.4141	37.7395	47.2473	82.7881	83.1727	62.2593	60.4922	59.2823	62.5084	53.9169	51.1277
g3545.t1	50S ribosomal protein L20	Hevea brasiliensis	37.4905	48.7899	63.0309	68.9908	46.2284	63.8809	53.2917	72.393	60.337	66.5444	85.1267	86.0694	57.9177	59.8646
g3563.t1	hypothetical protein CICLE_v10016894mg	Citrus clementina	25.0286	30.6795	57.8986	57.9559	78.7694	83.8223	94.5288	90.3775	101.29	96.4968	130.403	120.598	58.5027	62.6385
g3570.t1	Beta-glucosidase, putative isoform 3	Theobroma cacao	74.6803	73.9406	54.4081	49.1805	73.5508	77.3311	99.7883	96.9284	74.5734	77.3987	117.079	109.32	68.8373	73.6943
g3595.t1	hypothetical protein POPTR_0002s06050g	Populus trichocarpa	10.9034	12.6143	19.6236	20.5346	28.3167	30.1004	31.7694	25.8223	36.3783	29.3251	66.2203	61.8305	20.2196	21.6037
g3658.t1	unknown	Picea sitchensis	101.914	70.9961	206.329	203.21	148.936	201.536	242.468	215.948	270.113	265.693	264.878	279.36	255.017	229.167
g3683.t1	Homeobox protein 20	Theobroma cacao	5.67427	5.02864	7.65304	9.82518	13.2664	13.1854	12.9442	12.0939	18.7558	19.1674	27.102	19.3334	11.0346	12.4831
g3702.t1	Myb domain protein 55	Theobroma cacao	16.1405	15.0027	10.3834	10.1876	16.687	16.8625	15.2517	15.4918	16.8019	16.3214	29.1558	27.3324	16.7288	16.9641
g3851.t1	Microtubule-associated protein 65-8 isoform 2	Theobroma cacao	5.1905	6.00434	7.49055	5.92665	15.1999	15.8807	15.1301	16.3849	17.0101	15.1861	19.6761	19.8529	6.44407	7.37857
g3863.t1	hypothetical protein CICLE_v10021546mg	Citrus clementina	25.3668	28.726	63.7157	67.5507	58.8208	61.6464	43.3745	35.3484	57.471	70.1434	63.6252	100.422	29.3406	25.3022
g3877.t1	Aldehyde dehydrogenase family 3 member F1	Theobroma cacao	65.9183	68.207	48.3022	56.2114	101.837	102.717	74.1591	84.7544	111.428	111.261	148.959	141.691	81.1417	86.5236
g3888.t1	Uncharacterized protein TCM_040716	Theobroma cacao	20.8787	21.2093	23.6428	21.6754	31.7409	40.7641	46.3228	45.2557	31.0086	28.8707	46.8059	44.066	35.7505	39.6078
g3947.t1	ATP/GTP-binding family protein, putative isoform 2	Theobroma cacao	30.5737	31.2396	39.4585	36.1885	48.3123	47.0069	53.701	53.1229	35.4866	36.1904	89.2735	83.944	36.8424	39.5459
g3958.t1	Homeodomain-like superfamily protein isoform 1	Theobroma cacao	15.0111	13.3028	8.04133	8.99813	13.1595	13.6296	17.0265	14.5914	10.7586	11.3194	35.0031	30.156	14.3451	13.5066
g3983.t1	PTB domain-containing engulfment adapter protein 1 isoform 1	Theobroma cacao	21.0154	26.1341	23.0903	25.6912	20.9496	19.6899	31.8849	39.5229	24.0452	22.1443	54.802	46.6342	19.8544	25.895
g4016.t1	Alpha/beta-Hydrolases superfamily protein	Theobroma cacao	4.15252	4.73491	5.95581	5.2673	6.18604	6.38964	12.5129	8.35406	16.7734	18.1107	25.3985	26.157	21.6407	26.3532
g4047.t1	COL domain class transcription factor isoform 2	Theobroma cacao	80.0111	78.2322	56.4078	57.6579	42.3351	43.7373	101.951	94.1373	128.078	119.835	179.652	178.206	93.2496	101.299
g4047.t2	COL domain class transcription factor isoform 2	Theobroma cacao	126.417	117.296	103.161	88.8745	75.1167	69.7651	154.397	148.098	190.373	190.184	298.293	295.867	165.985	145.758
g4050.t1	NADH-ubiquinone oxidoreductase B8 subunit, putative	Theobroma cacao	148.448	138.533	316.292	233.238	221.459	206.175	240.395	253.285	270.761	202.232	350.286	342.306	157.612	170.679
g4056.t1	hypothetical protein PRUPE_ppa008497mg	Prunus persica	75.7245	80.21	75.2454	83.0745	98.8799	110.678	134.861	134.726	111.681	112.169	155.779	158.239	87.1818	88.2569
g4061.t1	GRAS family transcription factor	Populus trichocarpa	3.40259	3.1929	5.97662	5.14263	9.92954	9.39179	10.3573	9.69859	11.3949	12.5191	16.2664	15.7481	8.71931	7.4224
g4143.t1	Phototropic-responsive NPH3 family protein isoform 2	Theobroma cacao	8.96007	11.0183	10.8104	11.9085	24.4955	23.8226	20.3039	19.7822	27.2185	25.4062	36.2749	34.6621	23.7787	27.975
g4143.t2	PREDICTED: BTB/POZ domain-containing protein NPY1-like isoform 2	Vitis vinifera	10.8357	11.7997	11.0627	11.8402	23.9884	22.9437	20.6924	23.6462	28.7806	25.329	38.8459	39.0325	28.6658	30.5547
g4176.t1			8.12406	9.0401	6.02163	7.16723	6.74205	15.2956	27.3635	13.0756	5.40334	15.5324	29.403	21.3716	3.72238	4.78023
g4242.t1	2,4-dienoyl-CoA reductase, putative	Ricinus communis	53.7821	56.0446	108.579	95.3786	76.4681	79.5867	120.731	108.014	102.445	93.3947	121.589	121.435	77.2257	73.6126
g4268.t1	Haloacid dehalogenase-like hydrolase superfamily protein isoform 2	Theobroma cacao	142.118	137.186	176.106	179.054	141.331	140.844	304.514	309.496	325.935	326.614	351.868	360.986	266.813	279.947
g4363.t2	Localized to the inner membrane of the chloroplast	Theobroma cacao	47.7949	43.3373	46.6865	58.6525	68.5473	60.6967	59.948	70.9911	66.3636	62.0804	102.261	81.8976	47.8938	63.2659
g4363.t3	Localized to the inner membrane of the chloroplast	Theobroma cacao	32.5072	29.4734	33.8308	33.0053	43.0052	42.0246	34.0192	45.4852	41.0438	39.0813	62.6121	58.5718	32.2147	38.9667
g4381.t1	peroxidase	Gossypium hirsutum	2006.99	1976.07	2641.36	2562.34	3091.95	3259.5	2527.34	2466.26	4456.07	4258.57	4930.92	4889.81	4110.85	3968.18
g4471.t1	Tetratricopeptide repeat-like superfamily protein	Theobroma cacao	23.0953	20.0407	52.3806	63.6247	51.7914	63.9807	70.1405	66.8828	86.4106	81.3118	73.8214	66.622	34.8089	34.118
g4491.t1			83.0339	94.9643	70.4886	117.809	92.0239	96.6226	123.725	118.419	81.7351	86.2833	185.299	186.89	100.585	86.3801
g4518.t1	HNH endonuclease	Theobroma cacao	16.6652	16.2763	16.0658	11.4234	16.0501	18.9535	15.5858	25.374	15.2656	16.5285	36.3669	35.7415	14.4418	15.6238
g4530.t1	PREDICTED: putative H/ACA ribonucleoprotein complex subunit 1-like protein 1-like	Glycine max	21.8828	17.4658	23.9746	23.5299	19.9689	19.535	29.4729	34.8842	25.2157	26.0931	35.0779	41.0073	19.9468	24.9845
g4537.t1	DHHC-type zinc finger family protein isoform 2	Theobroma cacao	15.6198	13.2846	16.0885	19.2563	20.054	17.4426	22.7216	27.3558	16.192	15.6232	38.2958	31.4918	22.0126	21.3757
g4538.t1	A_TM021B04.11 protein	Theobroma cacao	34.5194	30.7409	44.0682	44.3085	51.4248	58.127	70.1451	74.0591	54.0826	53.9438	72.9071	71.1335	47.6273	42.4064
g4589.t1			18.7931	9.1915	8.97838	3.79383	27.8189	7.6334	16.7915	32.1957	27.6687	14.5902	133.353	146.846	11.7759	26.0281
g4596.t1	PREDICTED: ATP synthase subunit d, mitochondrial	Vitis vinifera	88.1809	96.1078	154.13	139.837	178.906	184.548	166.083	157.792	170.383	158.232	211.245	185.972	176.266	162.523
g4664.t1	predicted protein	Populus trichocarpa	20.5499	26.9145	30.6183	36.7727	36.2361	33.7046	29.1017	38.38	29.8067	31.9922	48.9104	49.6929	36.5864	30.3422
g4679.t1	hypothetical protein CICLE_v10016696mg	Citrus clementina	17.058	17.2673	25.9393	14.7503	20.727	27.5068	24.4783	21.2068	35.295	25.3513	69.8998	55.4946	18.9657	15.5908
g4682.t1	triose phosphate/phosphate translocator TPT	Arabidopsis thaliana	377.927	367.068	448.95	469.664	529.275	485.78	886.928	852.662	790.878	781.779	826.841	800.423	658.278	639.237
g4713.t1	NAD(P)-linked oxidoreductase superfamily protein isoform 1	Theobroma cacao	25.046	21.7422	61.238	58.9367	64.3002	71.5097	80.4649	86.1883	106.692	92.4974	129.138	129.595	74.2451	61.3581
g4714.t1	homeobox protein, putative	Ricinus communis	104.879	91.3532	143.445	130.633	224.497	257.922	176.317	180.303	246.221	231.353	255.345	285.879	226.768	192.359
g4744.t1	RHO guanyl-nucleotide exchange factor 14 isoform 1	Theobroma cacao	22.3679	19.4856	28.9462	29.0839	36.3062	36.9001	28.8641	28.319	40.8105	40.3756	64.5104	61.4824	43.3977	41.9159
g4781.t1	conserved hypothetical protein	Ricinus communis	14.9132	12.9903	18.0877	21.3163	29.6485	32.9772	26.22	29.6319	32.9422	32.6947	43.7672	38.3377	15.8369	16.2869
g4845.t1	Alpha/beta-Hydrolases superfamily protein	Theobroma cacao	10.496	7.33876	20.825	20.8109	19.6227	21.9578	27.2631	23.8167	24.608	26.0285	28.0851	29.0432	22.8554	23.8725
g4889.t1	Gibberellin-regulated family protein isoform 1	Theobroma cacao	8.84098	5.20468	9.91571	5.32811	11.0564	10.5602	10.6982	14.2597	4.71502	7.83739	25.8121	30.1416	6.04531	3.42223
g4889.t2			0	1.18958	0	3.06521	1.30148	2.6026	5.74443	0	2.96125	3.98841	5.7424	19.6968	0	0
g4982.t1	PREDICTED: uncharacterized protein LOC100245204	Vitis vinifera	738.492	623.97	1031.88	1021.62	872.616	913.886	1155.51	1212.6	1019.14	665.954	1838.7	1702.79	893.28	783.337
g4985.t1	hypothetical protein POPTR_0016s05470g	Populus trichocarpa	76.1145	69.727	91.9344	106.152	69.805	63.7806	172.077	189.858	163.071	168.313	262.521	261.56	118.05	119.011
g5040.t1	PREDICTED: metacaspase-4-like	Glycine max	33.0848	33.7617	48.2165	42.111	56.6158	55.9036	75.4144	80.4404	74.6172	72.8756	79.2196	79.3844	68.9666	63.6762
g5080.t1	NADH dehydrogenase (ubiquinone)	Arabidopsis thaliana	573.436	576.289	1130.5	1078.71	845.082	932.634	810.033	1017.65	1038.77	976.044	1958.17	2248.49	1073.27	673.005
g5135.t1	hypothetical protein PRUPE_ppa014839mg, partial	Prunus persica	1.96205	1.46846	3.9189	2.93798	4.33883	3.15405	5.89501	8.56535	11.7077	11.5616	14.3494	15.0798	6.26666	3.31654
g5177.t1	ubiquitin-protein ligase, putative	Ricinus communis	17.4121	17.8714	15.9963	24.3701	30.3398	28.8517	20.6972	18.6344	19.3954	17.483	42.9697	39.1219	13.6187	17.0164
g5248.t1	Gibberellin receptor GID1, putative	Theobroma cacao	35.034	29.3998	61.5798	53.7984	90.3979	91.5356	108.846	94.9079	137.175	125.628	168.473	183.367	78.8944	74.0441
g5255.t1	Chloroplast thylakoid membrane, putative isoform 3	Theobroma cacao	42.0345	41.7295	40.978	42.2107	40.4338	40.4352	56.4748	54.7203	41.6709	40.6498	113.11	104.995	41.6118	47.4822
g5272.t1	Bacterial sec-independent translocation protein mttA/Hcf106, putative isoform 1	Theobroma cacao	33.9014	32.0288	29.9574	30.9527	39.7593	44.3113	57.9681	62.7257	41.6302	45.3775	77.631	78.1798	34.6376	49.7237
g5377.t1	Glutamine dumper 4	Theobroma cacao	16.2286	12.5095	29.923	29.3895	42.976	42.8759	41.6695	32.8425	32.3744	31.9137	57.4459	56.9061	39.8084	37.5164
g5413.t1	Uncharacterized protein TCM_008431	Theobroma cacao	5.75277	6.49015	10.3828	7.62234	7.65084	11.4093	7.93123	10.062	10.7077	12.3082	18.8932	18.7628	9.2178	10.3839
g5418.t1	hypothetical protein POPTR_0003s16250g	Populus trichocarpa	17.8004	15.1875	12.3764	11.165	23.8594	24.967	21.7115	19.9133	41.9832	45.2711	37.3558	32.9509	35.5196	33.5293
g5448.t1			2.1308	4.17604	6.03748	6.72354	8.36768	6.71004	8.86587	8.25401	14.3105	12.9152	35.4253	38.9663	9.5263	8.99823
g5464.t1	Cysteine synthase	Theobroma cacao	31.1164	30.0798	37.7488	41.3262	65.0891	70.0944	66.073	68.2978	75.8878	75.5902	75.3349	75.2274	56.495	55.2304
g5465.t1	PREDICTED: preprotein translocase subunit SECE1-like	Cucumis sativus	11.6151	4.63095	12.1136	12.1752	10.2584	15.101	16.3164	25.0255	25.2516	18.4904	30.0858	29.2893	16.6026	11.3182
g5525.t1	hypothetical protein PHAVU_006G122000g	Phaseolus vulgaris	101.728	94.8578	114.553	107.916	132.742	187.797	220.626	223.579	187.95	176.587	272.662	247.459	219.915	176.307
g5552.t1	hypothetical protein CICLE_v10033895mg	Citrus clementina	0.430453	0.501244	1.37673	2.42535	4.16277	2.50144	4.26434	2.75121	5.50734	5.01657	15.6876	11.0932	3.05844	2.37194
g5555.t1	PREDICTED: very-long-chain 3-oxoacyl-CoA reductase 1-like	Fragaria vesca subsp. vesca	5.61478	6.85481	15.5092	11.2892	19.5086	23.6327	20.3228	18.7514	22.0109	26.2312	34.7799	36.5114	19.1842	19.9436
g5559.t1	PREDICTED: photosystem II core complex proteins psbY, chloroplastic-like	Vitis vinifera	1008.58	925.589	1487.74	1596.94	1317.14	1486.55	2625.65	2636.46	2747.64	2738.4	2682.58	3512.63	2151.47	2160.34
g5612.t1	unnamed protein product	Vitis vinifera	103.302	86.1318	144.901	136.058	102.893	100.751	108.041	151.558	156.95	150.385	276.171	250.661	143.921	152.457
g5648.t1	hypothetical protein CICLE_v10022697mg	Citrus clementina	41.0335	30.5268	26.0578	27.7795	44.9066	51.1714	33.194	51.4341	37.2251	41.4238	77.7928	50.7314	40.2276	31.0607
g5667.t1	Got1/Sft2-like vescicle transport protein family isoform 1	Theobroma cacao	28.5125	28.077	26.8441	30.6562	39.762	27.1855	22.3826	38.1409	36.0834	33.4917	60.2566	50.2419	36.6192	34.8488
g5739.t1	uncharacterized protein	Arabidopsis thaliana	102.077	102.22	153.638	146.453	147.789	159.466	179.977	161.758	189.373	164.63	221.523	202.646	147.82	132.506
g5752.t1	hypothetical protein ZEAMMB73_313798	Zea mays	29.7725	33.7146	40.5765	29.8828	59.9941	81.0141	58.8104	60.2024	97.0146	104.019	123.496	164.965	77.8178	50.8773
g5776.t1	PREDICTED: photosystem I reaction center subunit V, chloroplastic-like	Cucumis sativus	555.906	536.565	1038.38	1042.14	1047.53	1253.93	1968.86	1516.23	3078.45	3023.46	4658.02	5039.06	1612.11	1582.95
g5916.t1	chloroplast photosystem II 10 kDa protein	Arachis hypogaea	737.508	664.044	1776.92	1794.38	1747.58	2099.89	3171.62	2945.66	4969.92	4632.81	9727.58	9938.21	2594.42	2281.57
g5985.t1	COL domain class transcription factor isoform 1	Theobroma cacao	25.3909	31.8939	36.178	36.1121	27.7587	30.1971	73.2456	86.6367	45.1905	43.3899	73.5425	68.8532	45.8323	42.3986
g6031.t1	hypothetical protein CICLE_v10026516mg	Citrus clementina	116.233	117.381	200.629	213.205	138.536	182.524	201.888	191.514	237.17	253.837	280.966	303.721	207.451	175.831
g6043.t1	2-oxoglutarate (2OG) and Fe(II)-dependent oxygenase superfamily protein	Theobroma cacao	58.1448	55.012	105.385	99.6846	92.3154	95.9222	123.496	116.35	141.823	136.197	122.001	123.372	70.4079	64.8486
g6048.t1	Downstream target of A-4, putative	Theobroma cacao	2.29727	2.23786	3.50095	3.06631	7.34861	8.48463	5.80094	4.77709	7.20679	6.36369	13.3087	14.1571	4.59165	4.60223
g6112.t1	hypothetical protein CARUB_v10024708mg	Capsella rubella	51.7642	52.7632	119.308	77.3604	120.581	151.695	164.728	182.313	151.003	154.169	218.832	207.072	116.502	111.23
g6138.t1	PLC-like phosphodiesterases superfamily protein	Theobroma cacao	46.6869	43.6043	65.1586	64.9962	59.5603	60.8236	74.3705	70.6621	89.9348	87.287	81.6425	84.3677	70.0452	69.76
g6156.t1	hypothetical protein PRUPE_ppa012939mg	Prunus persica	36.4722	37.2007	64.2457	68.9465	98.3672	102.114	103.041	117.419	77.8075	84.2729	144.67	137.447	45.3507	51.4958
g6165.t1	Trafficking protein particle complex subunit 2-like protein	Medicago truncatula	26.9252	36.5846	55.581	30.9717	47.56	52.2511	54.9159	55.122	48.2892	51.6206	66.9366	64.4559	50.8974	53.3923
g6204.t1	Monodehydroascorbate reductase 4 isoform 2	Theobroma cacao	37.8086	29.8607	35.702	40.0693	37.2481	36.0955	64.1459	73.3707	46.8289	47.156	78.7268	79.2694	37.5336	37.7871
g6211.t1	Uncharacterized protein TCM_047031	Theobroma cacao	16.9383	13.7323	16.4938	22.3534	26.6148	22.1724	24.8278	21.912	30.2215	29.3596	90.2292	93.2355	32.7847	30.3796
g6212.t1	Glutaredoxin family protein	Theobroma cacao	127.847	115.828	145.099	137.112	181.826	206.078	232.914	251.09	269.299	221.423	351.825	322.589	156.302	172.648
g6311.t1	Glycerol-3-phosphate acyltransferase 6	Theobroma cacao	104.74	97.1799	109.925	92.4055	191.399	224.967	149.926	138.764	251.099	257.064	244.243	280.06	201.017	183.146
g6427.t1	predicted protein	Populus trichocarpa	20.4138	19.3825	31.2607	28.4002	41.5371	44.7611	38.26	41.2386	46.9374	48.6091	46.798	48.2396	23.2383	20.1645
g6450.t1	Thioredoxin superfamily protein	Theobroma cacao	22.663	22.3228	34.6418	44.5912	42.4161	55.6832	44.0138	34.005	43.3496	47.8549	52.3894	56.7222	44.1375	35.1361
g6496.t1	Alcohol oxidase	Theobroma cacao	123.04	114.536	76.1944	76.2446	99.6936	91.5444	154.342	151.806	170.697	166.386	249.816	230.378	153.462	154.134
g6564.t1	PREDICTED: uncharacterized protein LOC100243219	Vitis vinifera	12.1694	16.0643	24.0157	18.1341	13.4629	12.2552	25.6658	30.9249	27.6899	20.4634	120.326	112.745	19.893	20.751
g6565.t1	hypothetical protein CICLE_v10028933mg	Citrus clementina	59.5147	55.3106	60.7039	51.6854	51.0216	62.3676	99.4715	114.597	69.1801	73.464	113.566	109.72	59.6479	58.012
g6567.t1	hypothetical protein CICLE_v10029605mg	Citrus clementina	19.0695	24.0622	26.1847	41.4843	51.0831	64.7183	50.4275	70.6358	77.3786	55.6596	77.293	76.8911	61.4961	59.689
g6628.t1	Root phototropism protein, putative isoform 3	Theobroma cacao	32.9257	33.9382	29.9238	30.88	31.1439	31.9154	37.8148	40.8113	35.6538	37.1977	93.1118	90.8397	34.2044	41.6604
g6655.t1	Uncharacterized protein TCM_002645	Theobroma cacao	3.94778	6.82565	13.9608	11.2729	14.2913	16.4583	14.5191	12.2769	17.1418	16.6486	17.9848	19.8591	11.8256	6.4788
g6655.t2	Uncharacterized protein TCM_002645	Theobroma cacao	3.99322	5.79565	12.8921	11.381	14.0662	17.2464	13.9503	12.5475	14.2951	16.8173	24.0156	19.4808	10.8001	8.69335
g6713.t1	HSP20-like chaperones superfamily protein	Theobroma cacao	173.493	182.416	304.52	327.106	201.931	253.684	375.942	412.075	372.529	384.176	454.104	443.306	352.716	320.224
g6813.t1	RecName: Full=Acyl-CoA-binding protein; Short=ACBP	Ricinus communis	48.4466	52.2801	112.838	91.6747	109.807	150.947	122.348	128.162	164.301	150.525	157.564	153.563	90.0962	102.281
g6880.t1	Uncharacterized protein TCM_033766	Theobroma cacao	18.2052	20.2841	25.4353	35.029	24.711	26.7915	21.789	26.8229	34.092	31.5313	50.5846	64.2251	26.5157	33.5355
g6910.t1	hypothetical protein CICLE_v10026757mg	Citrus clementina	29.4051	39.2277	86.0237	97.4504	63.7152	75.1371	47.9344	59.7233	69.6223	61.1003	197.416	216.919	50.5245	40.3171
g6930.t1			0	0	0	0	0	0	4.32813	0	0	3.94562	20.4596	0	0	0
g6966.t1	Uncharacterized protein isoform 1	Theobroma cacao	8.6165	5.92693	18.2278	15.8681	3.0924	3.55894	17.282	20.92	13.7215	15.9021	28.5711	27.4565	16.5061	11.604
g6998.t1	unknown	Medicago truncatula	11.1364	16.0822	16.928	16.6535	18.8456	29.7534	36.0804	34.6525	33.8091	38.0292	31.7706	33.8385	27.2675	29.3136
g7058.t1	Glycosyl hydrolase superfamily protein	Theobroma cacao	44.8246	37.7606	44.4455	39.3628	43.6466	48.1521	55.8205	50.4851	48.1168	46.2732	138.311	138.457	46.0064	44.8754
g7061.t1	HXXXD-type acyl-transferase family protein, putative	Theobroma cacao	7.46903	7.78297	12.8286	11.7961	22.3771	23.0414	13.4726	15.3371	28.0048	27.1095	30.7715	33.3153	17.1404	16.9897
g7063.t1	conserved hypothetical protein	Ricinus communis	2.36873	2.43973	5.93394	5.64691	8.12236	5.74407	2.96062	6.78913	4.53579	6.77499	14.0232	12.6836	2.13488	1.78248
g7078.t1	bet v I allergen family protein	Arabidopsis lyrata subsp. lyrata	18.3825	20.5009	12.8176	7.18025	18.0165	23.0449	29.7478	26.3603	22.0743	21.9631	56.492	56.5016	10.0904	10.7949
g7079.t1	MLP-like protein 28	Theobroma cacao	78.7059	72.8254	60.8817	53.0621	119.368	124.464	126.598	122.106	138.395	124.557	309.865	315.33	59.6634	53.0586
g7086.t1	Calcium-dependent lipid-binding family protein	Theobroma cacao	59.5379	50.818	65.8688	72.7419	54.8172	71.9916	92.2701	95.8786	70.583	65.0366	115.904	120.559	47.3935	39.1933
g7091.t1	Inorganic carbon transport protein-related, putative isoform 1	Theobroma cacao	20.8851	23.5627	49.5388	53.9449	39.9672	42.3987	78.9408	78.2386	57.7358	55.1132	109.846	105.747	40.5362	41.2343
g7093.t1	Chlororespiratory reduction 3, putative isoform 1	Theobroma cacao	3.60839	3.74562	6.82043	6.80824	9.83826	9.26609	9.41243	11.1921	11.0435	11.5829	16.313	15.3193	5.63104	7.9802
g7167.t1	PREDICTED: small ubiquitin-related modifier 2-like	Cucumis sativus	97.593	93.8527	139.295	127.365	86.5928	102.362	147.627	130.007	155.816	149.998	198.893	183.471	128.012	115.201
g7177.t1	conserved hypothetical protein	Ricinus communis	2.76714	3.03812	2.64807	4.67922	6.45722	7.21782	5.95996	8.23966	9.03196	6.99355	15.6582	18.2606	3.30582	2.98881
g7230.t1	Uncharacterized protein TCM_011610	Theobroma cacao	48.8792	46.6667	66.5503	67.015	72.2993	79.9614	86.5187	64.5683	99.9483	99.9129	131.828	126.9	82.308	88.5473
g7232.t1	Bacterial MinE 1 isoform 1	Theobroma cacao	46.0172	47.6019	46.4866	47.6076	61.2231	72.3829	77.8767	74.3385	79.1097	73.666	102.18	88.466	64.162	55.2132
g7264.t1	predicted protein	Populus trichocarpa	30.1403	32.7221	43.469	41.6409	53.8586	44.875	53.2823	57.0338	68.3735	64.6063	96.6951	85.8371	49.5745	47.178
g7264.t2	calcineurin-like phosphoesterase family protein	Populus trichocarpa	34.8788	38.8571	42.2474	44.2506	57.12	59.1858	67.5776	65.9283	84.2624	75.2361	81.1296	78.0074	63.0284	62.0506
g7331.t1	PREDICTED: translation initiation factor IF-3-like	Fragaria vesca subsp. vesca	60.0306	60.9216	36.8926	59.1454	73.9863	46.9415	58.6471	76.2289	66.0635	49.8996	118.785	115.242	58.223	54.665
g7381.t1	predicted protein	Populus trichocarpa	130.025	128.169	268.926	231.321	310.478	296.389	436.277	402.629	452.958	426.86	716.08	727.223	325.989	346.74
g7408.t1	C2 domain-containing protein / GRAM domain-containing protein isoform 5, partial	Theobroma cacao	22.995	18.8818	16.715	15.0748	22.6591	25.0334	24.6343	24.0257	18.5351	15.4521	39.1443	36.5399	16.468	18.5622
g7426.t1	Histone acetyltransferase complex component isoform 1	Theobroma cacao	15.8553	17.1094	16.6969	16.8895	29.6279	26.4614	31.744	33.961	31.647	32.0964	52.3244	49.7719	23.2728	26.0508
g7440.t1	Pollen Ole e 1 allergen and extensin family protein, putative	Theobroma cacao	21.4002	20.6475	31.3105	41.3379	47.657	42.4474	43.4817	39.0401	54.7197	58.3325	113.091	111.325	25.1214	26.2379
g7529.t1	PREDICTED: UPF0301 protein Cpha266_0885-like isoform 1	Vitis vinifera	22.7149	23.0539	23.4455	31.8654	20.4138	20.7888	37.7836	38.6706	20.8387	20.4749	39.8152	40.0493	29.6895	31.7287
g7537.t1	predicted protein	Populus trichocarpa	0	4.40098	0	0	8.41911	5.31564	0	12.9285	0	0	7.25648	8.6006	0	7.71736
g7589.t1			5.74487	11.761	7.50248	17.2137	7.25524	22.5774	19.8746	13.7573	10.7785	16.0224	34.4786	36.0087	30.5911	6.83749
g7599.t1	predicted protein	Populus trichocarpa	65.4329	65.4507	116.451	112.779	83.2579	83.8817	77.5095	83.8431	99.9085	91.8959	135.187	127.371	73.795	84.9793
g7627.t1	hypothetical protein CICLE_v10002228mg	Citrus clementina	22.7465	24.3484	20.1642	23.5604	15.1896	13.6968	39.7631	39.1886	34.05	31.5909	37.6242	45.6724	21.1574	25.3084
g7653.t1	predicted protein	Populus trichocarpa	53.2999	48.9136	53.5302	57.0165	69.7151	73.0527	97.1865	92.6305	54.3992	55.1877	115.416	107.408	47.2179	48.1714
g7657.t1	Phloem protein 2, putative isoform 1	Theobroma cacao	69.6205	62.7554	127.759	147.591	81.7558	94.3303	122.555	132.694	105.676	103.427	202.027	203.118	72.9408	63.4534
g7658.t1	Phloem protein 2, putative isoform 1	Theobroma cacao	37.6545	36.3009	86.8069	108.751	48.4877	50.0252	73.1727	73.1145	60.5216	64.367	124.391	124.785	42.9843	46.0622
g7668.t1	PREDICTED: uncharacterized protein LOC101301109	Fragaria vesca subsp. vesca	28.0589	38.7152	52.4317	37.3875	83.4755	71.3498	41.2862	44.5828	52.0789	50.8852	97.4561	92.7505	77.0649	72.236
g7820.t1	YABBY2-like transcription factor YAB2	Morella rubra	129.764	134.267	194.082	250.895	229.334	214.358	248.292	269.524	308.569	319.653	481.514	484.287	250.83	283.596
g7882.t1	Homeobox-leucine zipper protein ATHB-54	Theobroma cacao	78.6044	67.3837	132.25	94.9315	85.9455	107.283	140.15	135.107	130.524	125.108	142.171	155.022	110.813	99.1526
g7906.t1	DNA-directed RNA polymerase III subunit RPC9	Theobroma cacao	5.966	5.48679	8.94348	10.2515	12.0078	8.28097	9.99867	12.183	9.62146	8.11863	19.3242	21.6183	11.1793	9.75813
g8032.t1			67.4352	71.1444	66.68	72.6199	57.2601	59.1737	119.333	114.444	68.9533	69.3622	91.4518	88.0745	72.6268	69.1849
g8033.t2			26.0032	27.9942	27.9445	33.0457	25.7094	27.85	47.0002	44.0702	34.7971	38.2062	48.8779	49.9613	40.072	36.5261
g8037.t1	predicted protein	Populus trichocarpa	6.47422	7.66399	7.64128	9.21423	10.0938	8.96531	13.3342	12.6904	11.5688	13.0661	27.0651	25.0447	6.2121	7.75102
g8037.t2	predicted protein	Populus trichocarpa	7.43303	10.2507	15.8118	17.319	20.4406	12.4951	19.5409	20.3808	22.8656	18.3874	36.1346	27.0112	11.961	9.22703
g8184.t1	1-deoxy-D-xylulose-5-phosphate reductoisomerase, partial	Dianthus caryophyllus	30.8627	34.7035	56.2489	57.3874	61.4511	68.637	116.541	116.138	98.817	95.703	114.995	120.223	66.82	71.8894
g8243.t1	Uncharacterized protein isoform 1	Theobroma cacao	7.88026	6.02364	7.18358	8.803	16.4745	15.3484	7.62105	7.53131	17.7024	8.83577	22.7785	21.8658	13.3594	14.0723
g8260.t1	Glutaredoxin family protein	Theobroma cacao	585.357	484.58	972.115	947.596	473.503	589.492	744.857	846.41	916.437	862.196	1399.86	1355.55	742.216	642.435
g8303.t1	Chitinase-like protein 2	Theobroma cacao	217.501	216.13	308.541	312.539	355.68	388.202	387.406	364	411.149	425.136	503.358	551.999	275.376	247.18
g8385.t1	Rho termination factor, putative	Theobroma cacao	31.588	37.3122	30.515	35.2622	47.9239	39.5047	75.7644	85.2148	45.1403	47.5679	62.9882	61.1412	31.9108	43.2545
g8424.t1	hypothetical protein PRUPE_ppa012051mg	Prunus persica	79.6512	69.6122	110.727	119.808	99.2079	92.258	208.353	207.301	319.455	317.325	539.776	539.392	172.889	153.193
g8440.t1	hypothetical protein PHAVU_011G139000g	Phaseolus vulgaris	223.335	192.743	270.932	267.698	255.725	265.014	532.063	572.032	364.742	326.19	534.455	498.868	325.14	320.921
g8442.t1	predicted protein	Populus trichocarpa	250.025	224.93	285.352	271.841	330.411	331.505	277.914	234.953	371.61	375.234	500.278	576.814	356.369	298.235
g8455.t1			15.5755	14.8804	23.0225	16.1229	19.7914	19.8352	20.4739	20.2084	34.6142	34.7233	40.0339	35.3196	23.0054	19.3007
g8514.t1	Protein involved in positive regulation of both 1,3-beta-glucan synthesis and the Pkc1p-MAPK pathway	Komagataella pastoris GS115	41.5647	49.0158	84.7431	102.25	65.0312	71.3861	72.1356	78.3079	79.7293	77.2275	150.541	158.06	59.6806	60.479
g8580.t1	hypothetical protein POPTR_0001s35600g	Populus trichocarpa	17.9648	17.94	33.4918	30.4639	32.7596	37.8945	61.734	55.2253	52.5385	50.3999	58.8552	56.614	34.6746	32.4257
g8611.t1	PREDICTED: uncharacterized protein LOC100248761	Vitis vinifera	1.83058	2.29573	3.96328	6.21631	3.57427	5.02727	4.10653	3.94247	3.87199	3.87791	19.4927	15.8416	2.09844	3.95268
g8684.t1			68.5059	56.6373	176.83	160.704	54.868	75.1507	199.601	226.956	227.765	240.628	341.161	361.371	199.617	205.934
g8690.t1	Zinc finger protein 6, putative	Theobroma cacao	34.1371	26.5577	38.4729	35.0754	28.5552	36.1431	69.4913	70.2179	30.5509	33.3584	76.832	95.1908	32.906	30.9918
g8692.t1			56.8974	48.3371	37.4048	36.4998	38.5571	73.151	96.0033	91.6183	60.6305	59.6872	72.1784	100.513	59.6549	36.0401
g8713.t1	P-loop containing nucleoside triphosphate hydrolases superfamily protein isoform 1	Theobroma cacao	27.2631	30.3836	46.6697	43.6849	64.9897	65.2928	61.8555	77.4589	89.6497	75.335	75.4914	68.8964	52.7974	54.5703
g8787.t1	Uncharacterized protein TCM_019750	Theobroma cacao	25.8316	26.9645	26.5957	32.085	36.0704	35.487	57.3843	59.6728	66.0209	51.8724	66.8851	87.4172	46.5805	48.6774
g8808.t1	PREDICTED: rubredoxin-like	Fragaria vesca subsp. vesca	69.2326	61.5817	84.8851	81.1686	67.7396	85.8619	113.223	101.414	110.891	92.1168	192.802	173.171	81.4285	73.1451
g8820.t1	PREDICTED: DNA-damage-repair/toleration protein DRT102-like	Fragaria vesca subsp. vesca	216.265	215.762	317.874	308.556	212.433	219.123	270.201	234.241	315.265	299.863	399.293	399.911	285.42	247.065
g8829.t1	PITH domain-containing protein	Theobroma cacao	33.7619	26.3108	56.4193	52.14	44.2354	52.5519	61.104	68.0849	51.1945	60.2997	79.1658	61.4852	64.8267	53.1382
g8838.t1	conserved hypothetical protein	Ricinus communis	17.9004	14.2689	30.8712	27.8048	23.7735	30.1075	42.4602	36.8966	31.9181	37.085	58.0213	54.2842	26.7345	29.7252
g8885.t1	Cytochrome B5-like protein, n5,ATCB5LP,CB5LP	Theobroma cacao	25.6824	30.5923	32.1246	26.0879	43.9008	51.997	75.2885	66.9501	50.7875	56.7621	74.5885	88.0718	53.5659	57.1705
g8984.t1	hypothetical protein EUTSA_v10019316mg	Eutrema salsugineum	38.0695	43.3056	70.0514	58.3719	40.3411	56.3222	91.1423	64.3782	86.8748	79.4426	128.635	122.681	58.7445	56.2573
g9002.t1	hypothetical protein PRUPE_ppa003332mg	Prunus persica	60.1268	56.8002	40.735	49.052	64.4272	73.4202	81.3246	91.4604	88.3534	102.02	130.774	115.327	85.8963	82.9833
g9107.t1	hypothetical protein PRUPE_ppa013861mg	Prunus persica	46.612	75.1521	97.4279	105.627	89.3804	102.033	122.976	135.126	165.377	120.566	194.951	169.406	101.893	91.9475
g9138.t1	IQ-domain 10	Theobroma cacao	18.5046	21.0246	28.7798	24.4599	37.9978	44.7672	37.0363	38.6971	39.6987	43.8754	50.5219	48.7579	21.4072	17.9974
g9152.t1			0	7.14854	0	0	8.80312	0	4.60184	0	0	4.14441	0	22.889	13.7687	0
g9192.t1	unknown	Populus trichocarpa	392.33	335.875	389.948	393.357	313.851	360.216	415.649	372.251	467.218	480.817	854.537	757.228	433.795	385.345
g9213.t1	Fiber protein Fb15	Theobroma cacao	294.102	316.623	571.02	612.691	632.909	762.696	960.703	806.999	816.111	821.092	708.574	826.909	790.201	520.023
g9264.t1	PREDICTED: uncharacterized LOC101220068, partial	Cucumis sativus	33.3518	32.2287	44.0197	51.2931	58.4048	62.0058	56.3648	54.1353	67.5978	64.0328	82.5606	87.9888	36.7715	36.0675
g9280.t1	hypothetical protein CICLE_v10022696mg	Citrus clementina	3.91785	4.85372	10.3581	9.61576	13.2225	15.1593	11.366	12.3674	14.8158	13.1728	20.0349	19.2086	13.4081	14.2675
g9583.t1			7.04112	6.35889	25.9714	24.1177	15.6984	8.45444	15.9473	11.4356	18.0075	17.2587	42.2984	37.5548	30.3174	21.1317
g9590.t1	Sulfate transmembrane transporters	Theobroma cacao	94.4979	87.9724	113.183	101.459	92.015	95.0897	121.164	121.398	165.805	166.401	137.045	142.001	156.674	156.875
g9653.t1	Tetratricopeptide repeat-like superfamily protein isoform 2	Theobroma cacao	49.3716	52.3883	78.0115	82.8502	100.411	116.519	133.197	156.271	146.069	127.18	168.019	148.391	104.993	92.3844
g9708.t1	PREDICTED: rhodanese-like domain-containing protein 14, chloroplastic-like	Cucumis sativus	27.6144	35.3898	52.0908	66.5114	55.7388	61.2844	110.931	122.875	123.546	116.715	238.103	229.583	91.7328	99.2678
g9718.t1	uncharacterized protein	Arabidopsis thaliana	16.8731	11.3549	29.3834	26.2098	12.4777	16.4304	23.4728	28.0706	26.6373	25.9542	39.9427	43.0902	20.165	16.1257
g9760.t1	hypothetical protein POPTR_0005s23360g	Populus trichocarpa	4.72848	5.76481	7.18532	6.25708	13.7771	16.3865	11.8928	10.4644	14.487	11.4664	18.4912	18.1529	7.24206	5.40125
g9761.t1	20S proteasome beta subunit D1	Theobroma cacao	31.1068	31.7801	49.0388	41.2527	45.7292	47.3472	66.3184	56.0724	48.5874	48.5235	90.258	82.458	56.8073	43.7186
g9793.t1	hypothetical protein PRUPE_ppa008823mg	Prunus persica	105.939	112.099	197.281	199.069	257.43	266.898	344.354	327.151	332.779	305.41	360.418	337.216	233.281	219.042
g9803.t1	Cytochrome c oxidase subunit 5C	Theobroma cacao	2.75009	4.10369	5.32237	5.98189	2.37588	12.6505	6.07292	4.04932	4.99898	4.52508	20.2542	14.685	13.9031	14.6472
g9880.t1	hypothetical protein EUTSA_v10026662mg	Eutrema salsugineum	39.1648	70.2052	131.606	134.081	115.438	85.2583	100.383	169.467	171.386	156.362	219.045	314.31	141.425	110.906
g9910.t1	Uncharacterized protein isoform 2	Theobroma cacao	57.116	46.1235	49.7785	45.9575	75.1162	70.0619	91.1347	95.5605	82.5309	82.7997	143.041	126.533	74.6048	74.099
g9975.t1	Uncharacterized protein TCM_004684	Theobroma cacao	23.2644	24.9729	58.0307	53.3812	30.5448	28.76	35.6758	27.0218	46.9996	53.8048	76.3345	93.7898	42.5576	34.773
g9986.t1	Ribosomal protein L6 family	Theobroma cacao	76.2114	64.5849	111.307	108.021	127.052	133.3	139.367	139.401	163.445	148.275	325.641	327.703	127.959	122.183
g10023.t1			5.59031	8.46492	14.2077	16.9311	16.3739	31.3918	12.8722	14.0851	23.3873	17.5359	21.2301	21.1458	16.5049	10.1132
g10068.t1	Cyclophilin-like peptidyl-prolyl cis-trans isomerase family protein	Theobroma cacao	16.0357	15.0699	21.8501	22.4535	14.3956	17.7713	21.2779	20.2979	22.478	24.8914	37.3738	33.5152	20.0109	16.3524
g10076.t1			0	3.52108	0	0	5.48975	6.64212	4.07455	1.50103	1.48146	2.61559	8.31482	5.20785	3.70492	0
g10085.t1	YEATS family protein isoform 3	Theobroma cacao	20.8177	23.2687	33.6094	41.236	31.7175	26.0944	33.0619	30.1815	29.5835	30.4102	65.1552	69.1566	35.965	35.7965
g10085.t2	YEATS family protein isoform 2	Theobroma cacao	16.5003	22.4745	31.6005	33.3652	23.7718	21.1234	26.8722	23.5815	26.7807	27.2285	54.7118	49.41	25.0238	26.7925
g10102.t1	B-box type zinc finger family protein	Theobroma cacao	7.76115	9.18309	21.6951	17.3159	7.51502	5.58579	20.7304	20.9615	22.5204	18.9482	28.6996	27.1089	20.462	19.7356
g10102.t2	B-box type zinc finger family protein	Theobroma cacao	8.5999	8.64703	14.7516	15.8709	6.02017	6.47787	21.1557	17.4155	16.6635	23.071	32.6897	31.711	19.086	18.8882
g10140.t1	PREDICTED: MFP1 attachment factor 1-like	Cicer arietinum	67.5971	63.1864	94.3683	140.965	70.1564	109.011	90.5195	109.981	164.561	155.529	180.573	242.287	144.295	128.99
g10228.t1	predicted protein	Populus trichocarpa	7.02704	8.83557	17.2963	21.5267	29.3087	30.4642	21.5998	20.4984	24.8491	23.0628	53.8961	39.3894	9.84679	11.5592
g10303.t1	Uveal autoantigen with coiled-coil domains and ankyrin repeats isoform 2	Theobroma cacao	42.1577	36.8408	26.7003	35.0177	35.3585	39.8095	43.6767	49.7932	48.38	42.0604	80.2067	69.161	37.551	34.8301
g10304.t1	Rapid alkalinization factor 1, putative	Theobroma cacao	209.973	208.064	397.105	350.828	277.545	266.909	393.465	395.414	422.831	473.016	502.821	525.844	497.218	409.838
g10396.t1	hypothetical protein CICLE_v10028844mg	Citrus clementina	9.1188	9.27324	15.5877	16.1036	12.3438	10.9993	18.4983	16.5903	11.8355	13.7566	25.0224	24.3563	14.1492	14.8555
g10396.t2	hypothetical protein CICLE_v10028844mg	Citrus clementina	12.544	12.8916	20.8498	19.7736	13.5211	12.6013	25.5281	23.7119	18.1652	17.0424	34.8738	33.392	19.4495	17.4729
g10425.t1	Uncharacterized protein TCM_010507	Theobroma cacao	0.203762	0.245723	0.749827	0.184906	0.546238	0.425775	2.10435	2.27282	1.88982	1.3362	6.00817	7.80812	1.51788	2.29315
g10520.t1	Eukaryotic initiation factor 4F subunit p150 isoform 1	Theobroma cacao	26.9456	28.058	27.0929	33.7606	44.5575	43	44.4809	42.1711	43.2963	42.0163	55.5379	49.0018	43.8655	40.2065
g10586.t1			0	30.1689	14.0333	26.3481	20.4044	10.9855	42.1482	20.578	27.5001	32.748	37.7618	27.9836	13.6282	3.75166
g10631.t1	unnamed protein product	Vitis vinifera	27.0482	25.1183	38.7841	35.3827	52.4506	57.8747	51.9918	53.9582	44.4662	40.6319	60.4305	56.9449	32.9673	32.6121
g10657.t1	PREDICTED: signal peptidase complex catalytic subunit SEC11C-like isoform 2	Fragaria vesca subsp. vesca	23.5966	26.3879	28.5796	28.0537	32.8718	40.4671	52.9864	47.6035	46.5773	46.3134	50.2105	49.0451	37.5565	30.8763
g10674.t1	glycosyltransferase, partial	Solanum tuberosum	27.0924	23.9472	32.3556	33.1869	21.2584	20.828	53.572	53.2191	52.4341	51.0211	67.3853	69.6026	62.0972	61.2375
g10691.t1	Uncharacterized protein TCM_005215	Theobroma cacao	542.585	522.126	880.295	842.636	1218.63	1284.85	1304.87	1325.43	1956.14	1766.62	3130.45	3106.24	1350.45	1215.21
g10812.t1	hypothetical protein PRUPE_ppb011093mg	Prunus persica	14.0956	4.24352	6.63117	6.81568	9.35348	16.358	19.2866	15.7717	10.4376	16.5325	25.0876	16.7558	8.99889	4.11207
g10832.t1	RNA/RNP complex-1-interacting phosphatase, putative	Theobroma cacao	10.7219	11.5302	39.0196	32.2534	29.7586	22.6714	21.8354	18.8463	45.1049	25.4213	75.9987	71.175	17.363	23.5655
g10854.t1			188.772	175.308	162.019	204.335	204.072	256.495	316.437	323.992	323.975	361.063	342.319	334.018	302.464	265.973
g10915.t1	hypothetical protein CICLE_v10016257mg	Citrus clementina	17.1409	13.5276	19.1046	14.7278	24.0357	25.3679	18.1956	16.7401	20.1219	21.1526	49.9438	52.4573	19.4782	16.0942
g10944.t1	50S ribosomal protein L34	Theobroma cacao	71.6094	79.2465	123.66	122.378	157.976	175.672	203.187	236.376	195.958	194.144	258.166	225.353	118.591	130.709
g10957.t1	PREDICTED: uncharacterized protein LOC101207834	Cucumis sativus	10.0534	6.34008	8.75264	14.4985	10.5974	13.4543	8.3459	11.1338	12.7548	12.9364	24.3379	27.3535	4.47412	7.50172
g10962.t1	histone 2	Populus trichocarpa	141.325	141.508	161.217	171.79	195.345	212.664	181.041	182.702	354.641	308.691	611.84	595.488	210.879	197.344
g10963.t1	histone 2	Populus trichocarpa	160.482	133.194	197.653	204.801	263.203	315.68	271.193	282.6	420.611	394.592	451.261	472.281	299.498	295.07
g10978.t2	Uncharacterized protein isoform 2	Theobroma cacao	3.03164	2.54817	3.75031	3.04819	8.66094	7.26597	6.50485	7.20029	8.56343	8.38706	15.0665	13.3852	6.69797	7.08625
g10990.t1	hypothetical protein CICLE_v10013007mg	Citrus clementina	294.272	304.351	643.802	621.009	406.619	431.615	468.177	449.803	499.922	439.575	766.661	721.602	426.591	391.284
g11012.t1	conserved hypothetical protein	Ricinus communis	15.4588	11.0094	27.7277	22.1005	27.5851	30.6587	36.7716	35.1962	28.0577	34.6306	33.9747	43.8028	26.4594	23.1527
g11066.t1	Uncharacterized protein TCM_002329	Theobroma cacao	19.2396	20.8243	11.352	11.7379	25.9535	20.7381	32.2761	32.589	25.3291	18.1809	31.2177	39.1174	15.2451	17.3815
g11085.t1	UDP-Glycosyltransferase superfamily protein	Theobroma cacao	50.1399	46.7535	65.7348	73.819	88.1156	90.2898	118.287	120.634	155.293	165.198	178.903	188.17	115.373	122.454
g11173.t1	nucleic acid binding protein, putative	Ricinus communis	43.2518	38.8998	48.4927	53.7779	33.995	36.4143	37.8976	45.6386	64.2819	61.9794	138.657	152.566	73.4094	75.8642
g11199.t1	WCRKC thioredoxin 1 isoform 1	Theobroma cacao	51.29	59.5452	93.6644	92.9941	71.7508	81.7854	68.7393	73.2317	85.1153	77.7926	135.438	134.861	48.849	58.1978
g11217.t1	hypothetical protein PHAVU_011G066400g	Phaseolus vulgaris	236.773	239.579	306.048	283.608	297.557	318.002	297.744	322.015	414.61	359.935	593.66	601.973	311.405	265.321
g11222.t1			2.4281	0	1.18292	2.2542	2.04386	1.87122	2.84828	5.4004	1.01352	2.70856	11.5759	8.30866	2.64601	0
g11227.t1	Sequence-specific DNA binding transcription factors,DNA binding,DNA binding isoform 1	Theobroma cacao	22.0908	24.6384	34.2231	33.4717	23.3183	30.5702	37.4015	42.345	30.4125	30.4881	98.3258	93.0701	31.4132	34.2431
g11267.t1	hypothetical protein CICLE_v10007694mg	Citrus clementina	25.0091	24.7343	35.4592	38.9776	43.4833	41.0253	31.7748	28.171	43.7995	43.7227	54.4692	57.5712	43.7032	41.4896
g11357.t1	predicted protein	Populus trichocarpa	24.948	25.2886	29.4136	33.4744	26.4993	24.2765	33.8397	29.6283	30.9933	36.1925	52.857	53.7925	41.5408	33.1565
g11370.t1	4Fe-4S ferredoxin, iron-sulfur binding isoform 1	Theobroma cacao	19.303	22.1478	12.2635	11.368	24.9509	27.2112	26.8576	29.8475	14.7489	17.0888	30.1296	29.1338	12.24	11.8979
g11377.t1			6.11794	5.44037	7.22919	10.0579	9.25809	9.48769	9.73839	7.70296	14.0709	5.1725	30.4142	32.0523	10.8421	16.06
g11386.t1	hypothetical protein PRUPE_ppa025233mg, partial	Prunus persica	38.9188	36.3702	100.974	109.525	63.5203	60.7539	57.1626	49.3153	76.2004	68.3122	142.353	155.419	84.9017	80.1534
g11450.t1	Glycolipid transfer protein (GLTP) family protein	Theobroma cacao	39.193	33.6397	62.4222	44.1142	43.8453	51.1224	49.6948	50.4975	50.983	44.5141	101.735	91.0205	44.7618	39.7004
g11519.t1	Glutamate tRNA synthetase	Theobroma cacao	19.0643	21.2821	27.3583	25.8658	31.9134	32.459	28.795	32.62	27.2233	32.2179	48.1883	46.4265	32.7337	28.2349
g11526.t1	hypothetical protein CICLE_v10028739mg	Citrus clementina	79.9249	74.6192	73.1316	69.2382	154.611	144.89	133.754	144.93	142.921	137.039	156.886	156.447	70.8375	71.7244
g11742.t1	predicted protein	Populus trichocarpa	25.4503	42.1714	45.5159	59.7398	44.6495	50.9151	54.8479	61.716	52.1184	50.8965	94.0455	79.2953	50.4111	47.553
g11760.t1	JHL20J20.8 protein	Theobroma cacao	21.1586	19.9892	34.4673	34.5857	49.0732	49.8605	56.4652	51.3594	74.8182	64.8087	97.73	92.5362	26.5605	30.9429
g11764.t1	Subtilisin-like serine endopeptidase family protein isoform 1	Theobroma cacao	7.49244	7.1056	10.3404	10.691	20.4989	19.1895	24.1718	23.3854	17.4563	18.9316	35.5554	33.802	7.3426	5.9541
g11808.t1	MATE efflux family protein isoform 1	Theobroma cacao	41.2793	37.5703	71.3517	78.6138	62.1656	65.0596	121.575	118.458	114.205	107.815	107.743	107.812	95.1197	91.4861
g11817.t1	hypothetical protein CICLE_v10016696mg	Citrus clementina	5.69627	7.73159	7.68674	8.24981	12.2329	14.2482	6.83938	7.46564	14.8917	11.1538	24.1632	20.9683	7.58191	6.13108
g11925.t1	biotin carboxyl carrier protein	Vernicia fordii	78.465	71.4619	114.2	124.249	129.416	134.012	159.957	149.669	157.984	156.474	161.771	163.467	112.491	113.019
g11930.t1	Histone superfamily protein	Theobroma cacao	94.0012	77.2846	144.014	146.041	119.445	121.763	150.72	180.939	193.885	161.052	187.088	205.675	155.756	144.817
g11935.t2	Ras-like protein	Medicago truncatula	50.1597	53.2761	36.6248	45.7731	61.9188	59.7783	55.9061	59.5823	58.5459	61.7278	95.3812	86.4236	62.9997	61.7513
g11938.t1	Nodulin MtN21 /EamA-like transporter family protein	Theobroma cacao	9.70314	6.79401	9.20133	8.4102	11.3377	12.5972	9.84292	10.426	29.2538	29.5017	21.1321	18.3607	11.0949	12.2284
g12024.t1	hypothetical protein CICLE_v10013001mg	Citrus clementina	184.082	170.92	315.044	306.304	264.877	310.156	337.189	325.037	403.795	372.33	446.949	429.232	336.554	310.06
g12025.t1			5.49933	5.51635	4.80279	5.75967	7.18701	4.42166	1.3894	7.79217	22.9933	25.5318	22.8189	45.5573	17.0849	5.62578
g12030.t1	S-adenosyl-L-methionine-dependent methyltransferases superfamily protein isoform 2	Theobroma cacao	9.84448	11.0165	8.36477	10.0807	11.4135	9.6406	15.3952	13.6809	8.66344	11.5916	29.8735	22.407	9.08784	8.89315
g12051.t1	snf1-kinase beta subunit, plants, putative	Ricinus communis	4.46214	6.64435	2.39855	6.25846	3.01554	2.35703	6.88499	6.89016	9.23389	7.88431	19.1292	17.2597	8.19397	7.37958
g12107.t1	RING/U-box superfamily protein, putative isoform 1	Theobroma cacao	21.2468	19.5712	8.18257	10.6699	21.9287	22.7836	22.7305	24.3701	23.6234	20.3836	35.0031	28.5716	20.9208	22.2087
g12156.t1	Disease resistance family protein / LRR family protein, putative	Theobroma cacao	12.0166	11.4342	13.587	15.5734	20.0296	18.2643	15.5597	17.7567	21.4692	22.9036	47.9794	46.9061	24.0051	24.3722
g12173.t1	Allantoate amidohydrolase isoform 1	Theobroma cacao	69.1859	70.7121	58.6224	78.6874	59.8374	64.7364	88.5743	89.2411	83.2123	82.1193	130.361	126.765	73.6557	63.254
g12199.t1	Uncharacterized protein isoform 1	Theobroma cacao	136.32	138.249	221.579	238.931	251.495	280.717	240.572	260.567	294.714	286.714	298.148	310.172	245.022	238.184
g12211.t1	AMP dependent ligase, putative	Ricinus communis	12.0555	10.2613	15.7027	15.7415	17.3559	16.9822	18.1881	18.5286	25.7235	22.9525	38.8732	37.2587	19.908	15.5014
g12306.t1	Homeobox protein 6, putative	Theobroma cacao	2.96066	4.83796	9.75517	7.23181	9.29507	8.59573	6.54265	8.05551	9.86738	10.5912	16.5172	14.8215	11.0072	8.78421
g12407.t1	hypothetical protein CICLE_v10013010mg	Citrus clementina	83.6807	79.0737	84.6207	80.895	79.9279	78.6004	91.3607	103.037	111.135	103.324	161.603	154.895	129.402	116.125
g12457.t1	Dehydroascorbate reductase 1 isoform 1	Theobroma cacao	29.9396	34.6951	33.9731	39.3065	35.8558	34.8883	75.4289	80.4637	55.6467	46.1037	68.9832	69.8335	42.0148	48.0707
g12511.t1	hypothetical protein CICLE_v10025479mg	Citrus clementina	47.4452	47.3597	48.4259	50.8993	61.5971	61.5536	83.0947	90.6703	80.4793	77.1182	126.114	117.561	66.8713	64.8555
g12519.t1	serine-threonine protein kinase, plant-type, putative	Ricinus communis	27.1417	29.0042	46.2347	45.0971	33.5813	31.3282	43.0524	41.5873	44.2298	48.5928	53.5085	60.578	36.4689	31.4327
g12536.t1	Kinase interacting family protein, putative isoform 1	Theobroma cacao	55.3333	54.4301	33.1219	27.2804	30.3661	34.8771	75.0473	83.4098	58.7029	56.0301	97.7917	80.1504	42.4517	45.8942
g12549.t1	Thioredoxin superfamily protein	Theobroma cacao	0	1.11782	0	1.25924	1.24182	1.21958	2.38363	2.62763	0	1.0995	17.6317	15.1129	2.86494	0
g12613.t1	Tonneau 1b isoform 1	Theobroma cacao	51.4149	56.4816	58.2327	81.0874	58.701	65.2203	74.9035	64.7653	77.7993	71.137	107.209	105.661	70.3421	60.6912
g12625.t1	hypothetical protein CICLE_v10026274mg	Citrus clementina	154.619	150.571	383.01	355.681	185.632	228.271	362.091	340.804	423.37	413.205	954.855	1081.06	306.066	267.702
g12628.t1	calcium ion binding protein, putative	Ricinus communis	10.2385	8.59694	13.4095	19.2229	18.6859	17.8796	13.1868	14.1861	12.942	12.3467	24.0495	22.063	8.97452	7.73719
g12682.t1	hypothetical protein CICLE_v10016113mg	Citrus clementina	29.1127	24.1963	37.9118	45.0539	40.7591	39.6523	39.9168	39.505	53.3277	51.3278	67.3924	60.015	44.0688	42.0704
g12683.t1	Phosphotyrosine protein phosphatases superfamily protein	Theobroma cacao	19.3501	22.0784	26.7907	25.5429	27.4929	25.9384	23.5729	26.05	31.0297	28.1975	43.585	37.0732	27.8652	25.4567
g12686.t1	PREDICTED: chalcone--flavonone isomerase-like	Fragaria vesca subsp. vesca	309.524	311.867	262.498	266.04	434.527	432.157	466.635	493.547	628.797	620.134	1349.77	1271.03	448.69	382.704
g12690.t1	PREDICTED: uncharacterized protein LOC100264936	Vitis vinifera	5.56555	4.32909	11.4524	11.9981	11.658	9.64069	15.7117	14.3719	15.1186	20.0996	16.9808	17.0421	24.1386	14.3077
g12692.t2	hypothetical protein POPTR_0010s24640g	Populus trichocarpa	17.507	15.9526	23.708	26.7549	29.002	28.1491	34.537	32.5167	34.0166	28.3919	36.6771	32.1278	33.1697	28.8748
g12731.t1	CFIM-25 isoform 1	Theobroma cacao	19.374	22.6535	35.7053	38.2008	29.0443	37.355	63.6862	55.5981	76.9441	83.9776	96.8282	91.8659	45.5461	49.5538
g12770.t1	unknown	Medicago truncatula	38.9215	39.6825	34.4615	38.5054	30.1556	29.8999	52.0849	53.2972	57.4444	51.7819	109.522	100.584	55.4054	58.2265
g12793.t1	Winged-helix DNA-binding transcription factor family protein	Theobroma cacao	62.9112	64.1109	96.2588	103.456	68.3405	74.8037	93.1249	87.7002	101.186	103.487	162.153	178.625	83.8227	72.0575
g12810.t1	coat protein	Persimmon cryptic virus	15.5568	18.2373	17.9734	22.7614	25.7768	25.6761	27.924	25.9744	26.5527	23.9603	56.2275	47.6836	30.0153	24.0267
g12819.t1	Uncharacterized protein TCM_020348	Theobroma cacao	44.0479	54.6599	88.3609	69.0491	62.8351	72.0571	76.8625	66.8267	63.8808	68.0137	153.156	172.904	62.4608	51.4915
g12859.t1	predicted protein	Populus trichocarpa	47.6673	51.608	95.911	95.7729	48.0755	58.3762	75.6817	76.6787	69.3089	72.8028	142.619	139.826	107.373	107.916
g12861.t1	hypothetical protein CICLE_v10032372mg	Citrus clementina	140.068	155.722	249.606	221.767	195.859	212.012	281.177	291.364	282.167	279.062	817.025	812.677	267.412	230.976
g12883.t1	Metallo-hydrolase/oxidoreductase superfamily protein	Theobroma cacao	84.4642	89.4172	102.159	123.442	104.166	98.7955	174.98	169.167	163.729	162.577	191.827	189.542	125.895	132.781
g12963.t1	hypothetical protein CICLE_v10020515mg	Citrus clementina	338.748	325.052	419.867	424.762	846.054	807.904	341.8	335.238	800.962	806.742	867.641	914.925	619.627	651.882
g12964.t1	PREDICTED: GDSL esterase/lipase LTL1-like	Glycine max	38.4971	38.726	48.6383	49.5894	58.9798	69.916	41.5474	35.0253	80.6151	84.458	97.8977	103.281	59.1623	52.3292
g12964.t2	hypothetical protein PHAVU_006G107100g	Phaseolus vulgaris	40.1902	42.5226	57.763	55.7834	72.9902	83.9902	51.5963	45.8229	101.036	102.463	119.865	114.1	74.0118	68.1563
g12981.t1	hypothetical protein CICLE_v10007063mg	Citrus clementina	38.4286	56.8581	98.0476	77.3737	78.937	88.5216	102.645	95.8663	126.89	119.561	141.159	130.598	99.7399	94.8303
g13040.t1	hypothetical protein VITISV_010022	Vitis vinifera	726.273	747.986	1331.71	1289.8	872.725	1007	1307.34	1249.99	1424.47	1388.07	1872.51	1774.55	1246.66	1184.38
g13092.t1	NADH-ubiquinone oxidoreductase-related	Theobroma cacao	103.088	95.7022	214.071	172.637	113.731	134.029	155.696	168.393	203.078	179.815	271.258	263.596	163.991	166.873
g13113.t1	hypothetical protein PHAVU_001G063700g	Phaseolus vulgaris	43.342	46.7727	32.6228	29.236	38.7532	39.5439	54.4744	56.502	47.0075	46.3982	74.035	70.2161	57.6519	61.338
g13212.t1	hypothetical protein CARUB_v10028374mg	Capsella rubella	28.2434	20.3645	37.8329	53.9321	32.6097	32.634	27.7753	23.4091	47.0396	55.465	56.3886	78.1149	55.5077	29.811
g13213.t1	predicted protein	Arabidopsis lyrata subsp. lyrata	130.158	153.073	231.965	255.893	240.912	262.047	488.276	427.598	408.17	426.996	768.911	853.467	354.588	253.058
g13214.t1	hypothetical protein CICLE_v10032686mg	Citrus clementina	72.0384	65.4649	62.9235	71.0414	76.5456	88.7451	122.755	125.005	148.089	129.204	237.82	238.463	103.325	93.7268
g13226.t1	GALK	Morus alba var. multicaulis	24.6562	28.3045	25.7536	20.591	50.8683	45.0873	36.2069	36.2229	45.1358	48.6265	74.3424	69.4978	36.0692	40.8244
g13228.t1	DC1.2-like, putative	Theobroma cacao	686.757	695.603	609.192	890.599	837.748	906.645	745.856	797.409	1336.46	1311.18	1725.37	1781.82	794.123	817.216
g13232.t1	hypothetical protein PRUPE_ppa011831mg	Prunus persica	374.316	336.808	592.297	548.191	523.846	634.581	494.524	465.523	756.111	730.916	1052.38	1171.57	663.654	628.254
g13285.t1	PREDICTED: probable aquaporin NIP5-1-like	Cucumis sativus	32.8344	30.8813	26.3508	25.1259	35.9429	42.4151	47.1518	49.5744	84.7698	77.9781	73.394	76.0825	81.5869	78.8608
g13286.t1	NOD26-like intrinsic protein 5,1	Theobroma cacao	37.7441	31.7475	44.5789	50.2564	58.7772	58.8267	46.0289	47.7204	57.0698	54.13	94.1021	95.5423	52.6076	51.5684
g13326.t1	hypothetical protein CICLE_v10023110mg	Citrus clementina	2.91324	6.81237	14.9741	22.6385	15.1532	12.6883	15.3831	18.2146	20.5857	13.2216	27.8852	22.9155	12.7057	10.1139
g13352.t1	phosphopentothenoylcysteine decarboxylase, putative	Ricinus communis	14.4445	16.9193	29.1942	29.6294	25.4152	21.7535	31.0507	25.405	23.2744	22.3966	42.8997	41.5076	26.67	23.2448
g13408.t1	Huntingtin-interacting protein K	Medicago truncatula	47.7088	32.0502	56.7465	76.4872	45.4163	68.7598	77.1124	87.5061	75.1327	76.8739	84.7236	67.9642	54.9094	47.1857
g13444.t1	Gb:AAF48080.1	Theobroma cacao	10.6675	8.78462	15.059	12.8028	11.569	13.7972	19.4933	15.1978	21.6566	17.393	31.8362	28.8307	17.5354	18.4014
g13444.t2	Gb:AAF48080.1	Theobroma cacao	10.8077	8.49356	11.075	14.1171	11.3324	9.93454	18.771	21.3989	20.465	20.6775	34.1195	30.6671	18.7965	15.1153
g13448.t1	Uncharacterized protein isoform 1	Theobroma cacao	81.1316	73.6653	131.274	138.091	128.636	145.73	210.198	201.213	167.587	166.554	176.675	179.189	147.701	145.517
g13752.t1	Acid phosphatase/vanadium-dependent haloperoxidase-related protein	Theobroma cacao	208.262	192.127	318.071	324.594	226.809	232.559	300.688	269.63	253.373	249.167	485.824	465.44	232.482	214.478
g13773.t1	PPPDE thiol peptidase family protein, putative	Theobroma cacao	39.5332	47.404	127.385	103.215	57.3032	64.389	90.329	112.982	86.3701	85.6481	159.996	171.881	69.0002	78.2028
g13812.t1			12.2275	4.54888	13.8476	18.6702	43.1785	23.656	14.4871	21.0161	31.3323	24.3582	82.4883	82.0898	7.52971	3.44104
g13823.t1	hypothetical protein CARUB_v10021660mg, partial	Capsella rubella	53.4712	53.0862	74.5318	64.7358	63.2472	62.8921	75.2325	99.2087	112.791	102.891	172.278	173.689	94.0109	77.5008
g13831.t1	hypothetical protein PHAVU_002G102400g	Phaseolus vulgaris	26.5176	24.663	37.4376	39.3585	47.6256	56.1326	63.0716	55.1696	72.8769	68.5199	58.3381	69.2818	71.0239	57.755
g13886.t1	3-oxo-5-alpha-steroid 4-dehydrogenase family protein, putative	Theobroma cacao	133.873	139.671	156.309	182.172	185.01	164.118	274.267	294.61	240.871	231.685	269.171	276.335	248.154	232.035
g13899.t1	Flavonol 4'-sulfotransferase, putative	Theobroma cacao	18.2202	13.5757	15.1718	15.3142	30.4281	25.5269	35.3073	28.3932	43.6587	39.6247	60.3729	54.5884	38.5659	21.8223
g13909.t1	Uncharacterized protein TCM_036379	Theobroma cacao	8.21168	6.70974	17.2805	9.60914	12.4691	8.55809	21.0561	13.0114	25.5542	19.2684	32.6008	36.6038	25.6982	21.5301
g13969.t1	Plastid-lipid associated protein PAP / fibrillin family protein isoform 1	Theobroma cacao	15.8451	13.2794	17.6834	12.9202	13.0149	11.0774	19.3517	17.0507	19.902	15.0838	36.3314	39.0912	15.7481	17.9084
g14060.t1	predicted protein	Populus trichocarpa	32.3264	25.6263	44.3983	50.5001	26.1941	30.8812	40.1912	38.0949	50.4907	47.4685	57.2407	55.6079	47.2105	40.8419
g14108.t2	Abscisic acid-deficient 4	Theobroma cacao	4.21633	3.99046	4.83891	7.43882	12.9578	12.947	9.6451	11.3141	19.3099	19.4067	32.3051	27.2038	13.1406	16.2775
g14116.t1	Clavata3/esr-related 16, putative	Theobroma cacao	6.74946	2.98784	3.36456	8.20427	12.2727	11.923	8.54682	18.514	11.6025	8.91541	13.052	22.6558	9.20908	10.3212
g14126.t1	uncharacterized protein LOC100820351	Glycine max	36.9501	35.3099	40.4206	45.5044	56.8104	63.3911	88.4393	80.3395	59.8544	61.197	95.893	101.638	40.1955	43.1459
g14170.t1	Uncharacterized protein TCM_017340	Theobroma cacao	23.3553	29.7282	18.447	15.4289	27.0302	31.805	30.6866	34.8827	27.6804	27.4263	42.6717	39.1859	24.7475	23.598
g14190.t1	Ribosomal protein L12/ ATP-dependent Clp protease adaptor protein ClpS family protein	Theobroma cacao	11.2741	15.2882	19.1972	19.1122	16.3065	18.4239	36.6577	42.8508	25.6727	22.7124	31.3207	31.7056	19.6477	22.472
g14204.t1	hypothetical protein CICLE_v10017033mg	Citrus clementina	21.1637	22.1179	18.5263	23.6784	50.4444	38.7298	29.9724	31.696	38.1127	45.1953	54.0778	43.4426	41.3699	36.12
g14379.t1	hypothetical protein POPTR_0006s25710g	Populus trichocarpa	4.8363	4.25917	4.16701	3.95101	5.01035	4.48647	7.73849	8.14571	8.93719	8.65539	15.1003	17.6071	10.343	7.29344
g14488.t1	hypothetical protein PRUPE_ppa011633mg	Prunus persica	40.9064	40.666	65.2789	67.8477	81.8756	89.672	98.5341	98.8906	92.5634	89.9784	99.1761	87.9868	88.8298	71.3317
g14490.t1	monooxygenase family protein	Populus trichocarpa	21.4305	22.4426	16.7251	19.3314	15.2613	17.4538	41.4545	40.9188	28.0217	26.1403	77.5592	77.4348	26.8969	25.6269
g14586.t1	Rhodanese/Cell cycle control phosphatase superfamily protein	Theobroma cacao	68.5197	70.8716	54.0695	51.5209	74.1633	65.9415	81.967	98.8426	73.0785	69.0665	187.268	177.689	73.9811	81.7526
g14596.t1	hypothetical protein PRUPE_ppa013529mg	Prunus persica	108.362	106.078	189.691	232.519	127.179	145.206	164.547	187.144	220.998	186.867	255.656	235.205	186.56	151.329
g14603.t1	Nucleic acid binding protein, putative	Theobroma cacao	1.53378	1.20169	2.19872	5.67227	6.13913	8.58774	4.59747	6.40599	5.19024	8.74904	12.1708	10.7321	4.4385	2.40382
g14612.t1	hypothetical protein POPTR_0015s09980g	Populus trichocarpa	21.5672	13.093	15.0818	17.1907	19.0742	18.3102	25.3612	26.7352	18.1844	15.5004	33.6099	51.2516	17.7917	14.0777
g14692.t1	hypothetical protein PRUPE_ppa013880mg	Prunus persica	371.912	376.977	472.382	399.66	301.105	333.096	452.172	541.855	486.788	435.971	767.518	798.454	479.576	395.378
g14714.t1	Uncharacterized protein TCM_015734	Theobroma cacao	40.4699	36.8857	68.5509	72.6094	49.9325	50.3999	68.6381	69.6438	74.1214	79.2749	107.695	102.121	78.3294	64.3735
g14733.t1	hypothetical protein POPTR_0011s07340g	Populus trichocarpa	26.7433	20.2011	24.9803	29.6028	27.9751	23.9623	30.6625	29.5071	35.3182	31.8976	51.3923	48.2498	37.2361	29.7884
g14745.t2	DegP protease 1 isoform 2	Theobroma cacao	27.464	35.1018	26.1687	23.3435	27.5168	26.3883	39.7637	35.2899	28.4629	31.4746	56.78	52.295	28.0869	27.4805
g14761.t1	hypothetical protein PHAVU_004G017000g	Phaseolus vulgaris	12.7652	10.3988	11.6195	24.1937	29.1848	40.8354	23.3198	17.7859	30.6863	28.1265	49.709	36.9951	21.5873	29.101
g14777.t1	Uncharacterized protein TCM_028754	Theobroma cacao	68.2785	71.9133	59.2239	49.6137	71.1303	72.1651	83.2511	81.3709	107.839	99.9713	125.683	114.849	102.891	90.9831
g14840.t1	hypothetical protein ARALYDRAFT_491387	Arabidopsis lyrata subsp. lyrata	0.685476	0.500047	8.38813	2.93409	1.74205	5.01786	7.47438	7.42619	5.72958	9.14737	12.6964	6.21056	3.31857	5.24343
g14852.t1	Basic fibroblast growth factor receptor 1, putative	Theobroma cacao	4.82249	5.79692	8.62312	11.0123	12.8879	14.8474	13.6845	13.5032	19.9106	16.6328	15.6099	15.1937	8.30725	10.6875
g14907.t1	F3H9.20 protein	Theobroma cacao	114.11	105.941	217.428	209.625	274.773	267.615	228.69	221.786	341.455	336.759	333.708	347.737	175.703	184.569
g14913.t1	Light-regulated protein precursor, putative	Ricinus communis	483.65	473.128	1287.14	1260.01	1278.02	1425.41	1146.71	1293.47	2083.16	1882.17	3837.4	4247.18	951.162	897.924
g14935.t1	f-box family protein	Populus trichocarpa	4.29427	4.5972	9.76043	8.38908	18.2687	15.8151	7.21948	7.32894	13.0008	14.4982	20.7442	24.3778	9.87692	9.73263
g14947.t1	SWIB complex BAF60b domain-containing protein, putative isoform 1	Theobroma cacao	5.57341	7.38404	23.2077	24.223	18.7008	15.1052	21.4395	27.0256	19.338	17.742	36.0219	38.5796	15.5454	17.2834
g15019.t1	predicted protein	Populus trichocarpa	29.5128	27.3427	24.9412	27.8575	31.3196	39.6409	52.1817	53.3668	50.8353	45.393	64.9134	66.2968	49.4719	40.1264
g15096.t1	hypothetical protein PRUPE_ppa010026mg	Prunus persica	75.2109	66.5241	85.52	97.7921	169.787	154.632	177.692	204.304	163.143	147.94	193.167	186.751	112.636	109.996
g15354.t1	hypothetical protein PRUPE_ppa026503mg	Prunus persica	70.227	89.9483	125.017	141.178	147.535	167.38	199.606	179.353	143.664	167.81	205.023	180.644	168.763	103.99
g15396.t1	PREDICTED: uncharacterized protein LOC100306619	Glycine max	78.6056	95.3106	142.618	214.206	129.786	126.308	125.191	118.002	167.777	139.582	251.842	298.356	190.212	161.697
g15402.t1	hypothetical protein F775_32026	Aegilops tauschii	11.3324	7.7805	24.8564	23.0323	16.7857	25.5819	23.7949	24.2571	52.513	47.3197	80.4262	84.4977	59.1566	44.0773
g15431.t1	gibberellin-regulated protein	Populus tomentosa	12.4795	5.48684	26.1527	20.5202	20.0613	21.2038	21.7462	15.5701	44.381	42.5484	56.5627	48.7047	18.6505	18.3952
g15444.t1	Uncharacterized protein isoform 1	Theobroma cacao	26.8285	24.6837	33.567	30.1429	21.7267	25.2842	36.1898	32.2309	54.9327	47.1994	42.7904	42.6173	32.6661	29.9291
g15462.t1	cytochrome P450	Populus trichocarpa	69.3559	67.4662	67.3917	61.9812	67.8383	78.6674	76.8678	75.9535	74.1188	78.2016	96.1006	100.607	42.1495	40.0669
g15603.t1	Uncharacterized protein TCM_007002	Theobroma cacao	3.47123	1.65955	7.22874	5.03723	4.41357	8.83033	4.18407	9.68499	7.38781	9.43499	16.7536	11.1664	8.33925	5.32127
g15681.t1	hypothetical protein CARUB_v10001551mg	Capsella rubella	4948.07	4526.06	11582.9	10468.9	7895.46	7846.25	8924.74	8604.43	12254.9	11556.1	17171.2	17000.3	11992.2	11000.9
g15693.t1	C6orf115, putative	Theobroma cacao	37.7137	37.3621	73.7234	70.7897	93.8327	103.808	100.138	102.149	155.666	130.665	187.977	178.877	138.301	112.585
g15760.t1	Uncharacterized protein isoform 2	Theobroma cacao	97.2186	129.136	174.807	222.705	169.473	196.214	248.163	229.855	207.881	199.776	390.538	374.796	134.496	108.819
g15826.t1	PREDICTED: uncharacterized protein LOC101203466	Cucumis sativus	60.9232	60.6072	86.8237	90.8111	84.7764	95.3606	112.344	104.25	226.42	223.578	224.955	213.973	157.958	143.901
g15831.t1	PREDICTED: uncharacterized protein LOC101310536	Fragaria vesca subsp. vesca	183.412	191.584	257.25	272.147	165.395	176.076	361.095	310.889	179.294	202.661	304.95	309.167	213.372	186.362
g15912.t1	Uncharacterized protein isoform 1	Theobroma cacao	64.6366	59.5014	101.345	103.144	76.7606	82.9999	66.9865	67.4094	92.3437	88.0837	114.023	123.383	85.4473	68.2159
g15913.t1	Uncharacterized protein isoform 1	Theobroma cacao	102.738	103.217	202.926	203.713	169.673	191.94	164.749	177.181	223.474	202.394	265.85	269.799	191.404	175.755
g15914.t1	Bifunctional inhibitor/lipid-transfer protein/seed storage 2S albumin superfamily protein, putative	Theobroma cacao	400.724	396.695	535.044	548.075	571.246	639.649	567.975	547.593	639.881	636.48	856.881	863.239	644.722	595.451
g16154.t1	PHE ammonia lyase 1	Theobroma cacao	34.6949	36.3193	57.4423	41.2585	61.7439	54.9811	38.4403	35.1717	60.8819	51.7478	80.4548	84.9845	65.8391	62.763
g16191.t1	Molybdenum cofactor sulfurase family protein isoform 1	Theobroma cacao	106.236	111.118	129.121	135.396	122.072	120.214	140.176	156.028	142.906	145.875	246.25	240.025	125.829	142.737
g16207.t1	Lung seven transmembrane receptor family protein	Theobroma cacao	47.684	49.9446	62.1353	64.3461	75.4057	83.1067	75.1218	96.2551	87.3301	86.6732	100.887	96.1975	87.3628	89.4175
g16211.t1	3-ketoacyl-CoA synthase 14	Gossypium raimondii	136.051	138.263	250.122	265.964	236.124	272.888	209.788	176.62	339.206	308.183	423.751	418.606	250.947	207.695
g16216.t1	Organ-specific protein P4, putative	Theobroma cacao	7.80547	7.6475	19.5143	17.0301	9.51834	12.6288	35.0763	31.0721	13.6426	10.2267	24.4157	27.7047	10.6289	12.0561
g16222.t1	Methionine sulfoxide reductase B 2	Theobroma cacao	58.2092	55.6537	109.268	111.061	127.035	124.787	120.02	151.233	156.472	152.899	142.931	134.37	99.0042	95.3965
g16234.t1	Transmembrane proteins 14C	Theobroma cacao	33.0347	17.0469	65.2294	38.2794	59.4836	47.8393	52.1642	64.7612	59.7466	49.2158	58.4178	94.6724	38.6524	51.6225
g16372.t1	hypothetical protein CICLE_v10020781mg	Citrus clementina	5.77855	6.15176	9.31427	8.59828	17.055	17.2842	17.153	15.9227	16.9615	18.2372	17.1539	21.2175	14.5108	12.9495
g16391.t1	Uncharacterized protein isoform 3	Theobroma cacao	14.3228	16.7486	31.8903	25.4208	19.3859	18.6551	24.3153	24.5957	28.7385	31.4298	53.0682	58.6276	18.1972	16.2907
g16394.t1	Uncharacterized protein isoform 1	Theobroma cacao	30.8769	30.0279	50.6682	51.8473	39.6252	30.2131	56.5043	55.4016	44.456	44.2933	83.0228	77.4527	41.0506	47.4905
g16442.t1	PREDICTED: thymocyte nuclear protein 1-like	Solanum lycopersicum	5.55675	5.7697	6.39412	5.25082	13.8179	8.85053	10.4963	14.3914	22.9646	17.0466	17.3635	15.6691	11.8532	8.64332
g16448.t1	unknown	Medicago truncatula	66.3911	52.9667	84.5201	76.2671	51.6136	53.1987	76.852	80.0442	109.331	113.439	190.444	180.476	79.7953	87.6844
g16455.t1	RNA polymerases N / 8 kDa subunit	Theobroma cacao	168.851	174.24	205.319	143.85	248.144	186.772	191.261	146.806	241.568	155.666	423.087	338.328	244.707	152.798
g16529.t2	Heat shock protein DnaJ with tetratricopeptide repeat, putative isoform 3	Theobroma cacao	5.4357	4.86631	2.77741	2.44374	5.56327	6.04943	8.05157	8.36452	7.04171	7.12542	13.8804	12.8609	4.71345	4.88647
g16541.t1	Phytochromobilin:ferredoxin oxidoreductas isoform 3	Theobroma cacao	27.0425	30.0996	32.9388	43.3052	22.6981	29.924	61.1739	77.7179	58.5796	52.1296	67.5394	66.0145	48.3476	46.8806
g16547.t1	hypothetical protein PHAVU_001G089100g	Phaseolus vulgaris	37.683	37.5153	45.1999	46.2847	28.1853	33.8427	46.7913	46.1331	60.432	58.8079	54.5574	55.891	51.5123	50.1015
g16568.t1	Cytochrome P450, family 703, subfamily A, polypeptide 2	Theobroma cacao	3.0307	2.85884	2.75139	3.4027	2.08132	2.42386	6.28726	5.00101	5.52334	6.07729	13.2288	15.2193	7.92387	5.70781
g16590.t1	Kinase superfamily protein	Theobroma cacao	23.1867	22.3392	43.7976	46.4186	22.0619	24.5573	35.7597	33.2456	45.687	40.3185	90.2239	92.1483	26.8446	23.7663
g16599.t1	Family of Uncharacterized protein function (DUF662)	Theobroma cacao	13.7573	13.359	26.4684	22.2336	30.4933	40.2502	37.1409	30.0288	45.5176	43.7445	55.9166	56.7933	21.2645	19.87
g16634.t1	PAM68, chloroplastic, putative isoform 3	Theobroma cacao	60.0168	61.2047	111.952	91.1822	86.0666	86.6801	102.065	121.176	125.036	113.605	398.042	370.438	80.5113	91.5635
g16657.t1	hypothetical protein CICLE_v10022407mg	Citrus clementina	1.41171	1.84168	8.41938	7.19189	5.79518	5.83986	3.68418	3.72794	4.29312	6.25183	11.4217	12.6125	1.92619	2.44366
g16743.t1	GRAM domain-containing protein / ABA-responsive protein-related	Theobroma cacao	30.0809	30.9374	71.1433	64.574	88.6137	87.224	37.6442	44.9175	68.2626	61.4958	105.675	101.632	87.3619	97.4935
g16754.t1	C-terminal	Theobroma cacao	21.7804	23.1459	19.4454	19.1052	19.9748	23.9482	28.4777	27.8873	26.9078	21.7537	42.7888	40.3407	25.3873	24.8275
g16827.t1	hypothetical protein CICLE_v10022131mg	Citrus clementina	64.8225	59.0457	97.4925	96.5907	81.0226	93.3057	134.479	128.812	112.67	112.998	101.766	113.939	75.4902	72.2013
g16862.t1	Uncharacterized protein TCM_012373	Theobroma cacao	6.19854	7.16335	14.8153	15.9392	23.9438	15.3557	12.0689	17.5545	20.5591	17.0498	20.7077	23.708	12.9299	15.501
g16882.t1	Complex I subunit NDUFS6 isoform 1	Theobroma cacao	239.71	202.798	499.998	496.337	272.768	326.189	445.582	465.873	529.128	464.832	718.221	758.894	480.648	399.372
g16896.t1	hypothetical protein CICLE_v10032562mg	Citrus clementina	12.464	13.0987	11.6903	11.3835	18.3872	18.0999	17.3856	15.2074	28.4165	20.9162	56.4446	43.8141	18.935	18.8811
g16896.t2	Sec14p-like phosphatidylinositol transfer family protein isoform 2	Theobroma cacao	18.5664	18.0393	15.9221	6.85028	21.0664	20.1414	15.7346	11.2029	35.2024	29.1164	37.4745	45.7728	17.5181	17.0374
g16966.t1	predicted protein	Populus trichocarpa	28.9597	31.0365	42.7636	36.1117	23.9196	33.1463	47.0694	48.1589	35.6313	41.317	71.0934	67.3587	34.0495	29.0728
g16984.t1	hypothetical protein PRUPE_ppa023992mg	Prunus persica	5.44511	4.06161	14.3968	16.7088	8.09603	8.3417	6.8233	9.82513	9.93688	10.733	27.6677	32.2248	12.1194	11.9908
g16994.t1	hypothetical protein CICLE_v10010105mg	Citrus clementina	12.275	8.37479	4.08303	69.2047	29.8675	41.8598	23.1279	47.8086	26.7834	53.5925	82.5075	58.5315	28.9392	38.4818
g17062.t1	Glucuronidase 2 isoform 3	Theobroma cacao	179.983	189.034	124.577	129.135	213.75	204.568	147.81	142.559	194.246	196.123	274.099	262.544	195.954	188.29
g17122.t1	hypothetical protein PHAVU_008G142500g	Phaseolus vulgaris	94.8791	78.4726	46.0632	66.7138	39.6828	45.4566	131.374	167.291	119.668	104.34	280.959	278.983	218.532	181.973
g17127.t1			0	0	0	0.754774	1.85206	2.50226	1.34137	2.23556	4.24756	0	6.8569	6.88362	1.81155	0.74188
g17190.t1	triptychon and cpc, putative	Ricinus communis	59.2296	65.1697	88.8422	92.9152	88.8749	101.121	75.1918	85.9875	112.111	103.033	159.69	129.141	96.8679	105.129
g17320.t1	heat shock protein, putative	Ricinus communis	229.944	227.161	137.103	141.484	206.805	208.704	214.673	227.202	183.784	179.266	311.949	295.491	169.777	188.555
g17346.t1			27.514	32.7372	38.8158	55.5715	45.0059	42.6096	78.2498	56.3263	99.0033	98.2194	139.187	126.158	83.4902	70.7644
g17379.t1	Cytochrome c-type biogenesis ccda chloroplastic protein isoform 1	Theobroma cacao	61.1749	68.7788	94.6963	102.177	116.511	107.834	93.9817	105.259	125.519	115.464	153.177	151.812	94.5413	94.2293
g17409.t1	PREDICTED: dihydroflavonol-4-reductase	Vitis vinifera	78.4257	84.3594	133.197	129.633	91.9462	96.0119	221.495	210.121	160.58	161.586	292.655	267.847	158.899	133.898
g17556.t1	Uncharacterized protein isoform 1	Theobroma cacao	14.422	13.9898	15.8304	18.8698	23.1136	23.3727	21.6703	22.1781	26.9492	21.0799	37.703	34.8823	21.275	22.2001
g17623.t1	Uncharacterized protein TCM_042505	Theobroma cacao	3.85825	5.85387	5.3016	3.84664	21.5333	19.1083	5.85808	8.05137	5.58794	5.02141	13.8566	13.1773	2.83617	4.60075
g17647.t1	Rab GTP-binding protein Rab11a	Gossypium hirsutum	43.3966	39.2636	28.3234	38.1768	45.3192	45.864	49.5543	53.113	52.3394	46.4553	87.2665	81.9781	56.9236	54.948
g17650.t1	amino acid binding protein, putative	Ricinus communis	116.024	120.719	165.365	180.412	176.451	234.838	235.78	250.393	270.025	265.606	412.837	392.27	141.808	162.664
g17659.t1	hypothetical protein CICLE_v10016738mg	Citrus clementina	50.1207	35.7279	75.5798	66.2329	64.606	63.2871	71.7159	46.4214	78.8289	71.3993	80.331	98.1961	81.4133	79.031
g17664.t1	predicted protein	Populus trichocarpa	4.44342	8.7474	1.71611	2.6141	11.7093	7.28045	7.99772	7.71454	9.43065	12.7956	22.735	24.4433	7.92486	7.38308
g17698.t1	PREDICTED: uncharacterized protein LOC100250368	Vitis vinifera	39.9785	35.023	31.6701	29.8794	53.7867	45.9424	51.3293	54.6406	32.8982	26.6038	69.568	72.8248	37.7775	38.4002
g17717.t1	Proliferating cell nuclear antigen gene-controlling element binding factor, putative	Theobroma cacao	24.3912	18.8509	32.129	43.6073	30.3184	28.9676	26.7524	15.7545	37.5471	38.9408	59.6637	62.0686	25.165	24.5372
g17733.t1	Uncharacterized protein TCM_022153	Theobroma cacao	14.134	16.0883	28.4345	28.0245	35.9892	31.1576	31.8078	35.6788	46.0938	47.5181	42.8514	43.9717	25.1057	23.4724
g17753.t1	VQ motif-containing protein	Theobroma cacao	34.3665	33.9765	55.5029	62.5104	49.2021	50.7847	40.1799	32.8261	59.224	50.9835	103.171	108.407	52.2142	51.4696
g17794.t1	Uncharacterized protein TCM_030476	Theobroma cacao	16.7298	12.6724	36.1789	30.4323	24.6962	29.5347	35.6637	34.14	30.2223	32.4846	61.6359	73.3899	35.4714	30.535
g17864.t1	SOUL heme-binding family protein	Populus trichocarpa	243.39	226.763	215.078	217.127	127.596	132.732	355.242	359.57	267.092	257.536	414.849	429.081	245.262	235.235
g17872.t1	hypothetical protein CICLE_v10002214mg	Citrus clementina	61.7818	72.4202	18.4377	54.6382	134.142	138.303	121.622	183.878	144.71	118.844	314.249	278.462	131.034	114.869
g17881.t1	NAD(P)-binding Rossmann-fold superfamily protein isoform 2	Theobroma cacao	12.3245	12.9944	11.4068	10.2007	7.3116	8.21017	28.7549	24.8794	15.626	13.9426	30.8501	29.3603	19.7072	16.4752
g17892.t1	predicted protein	Populus trichocarpa	28.6086	38.8863	37.661	37.6889	64.1982	74.4269	57.8799	55.9983	49.3933	54.8226	88.5259	73.3777	53.3068	45.5296
g17900.t1			3.04945	2.57178	5.98432	10.4208	6.04666	6.67469	2.30172	7.00594	8.00276	5.70695	12.5613	13.5753	5.18241	2.15646
g17917.t1	NIFU-like protein 2 isoform 1	Theobroma cacao	46.095	38.0413	77.3508	68.8965	57.8785	56.6786	92.6109	90.7709	89.625	73.8528	118.141	116.727	64.5374	55.4687
g18002.t1	Wiskott-Aldrich syndrome protein family member 2	Theobroma cacao	43.5966	41.436	54.5447	48.8921	78.0571	90.4997	122.193	113.598	116.439	90.104	260.41	204.037	116.521	90.6295
g18015.t1	STELAR K+ outward rectifier isoform 2	Theobroma cacao	9.98725	11.7393	5.46217	6.22584	10.6427	9.53817	9.95268	11.5086	10.729	9.72994	21.129	19.6082	12.4832	13.7983
g18019.t1	hypothetical protein CICLE_v10032968mg	Citrus clementina	60.3843	62.087	87.6019	60.9804	58.0322	83.7584	92.9427	72.201	76.5199	64.3723	124.537	103.32	49.7224	64.4791
g18023.t1	hypothetical protein POPTR_0010s13740g	Populus trichocarpa	52.9188	62.4673	102.987	106.501	163.437	164.135	223.996	247.857	231.227	191.565	326.502	305.688	156.931	155.768
g18029.t1	conserved hypothetical protein	Ricinus communis	20.9011	27.5617	38.9356	26.0996	26.8969	32.1246	29.5994	32.6512	42.7921	27.6242	86.7391	76.7575	37.1417	39.7632
g18186.t1	Metacaspase 3, putative isoform 1	Theobroma cacao	38.4036	39.7333	89.7767	101.753	76.9725	96.5196	61.3204	62.868	73.6454	75.1653	124.734	117.046	47.5223	44.639
g18226.t1	Tetratricopeptide repeat superfamily protein isoform 2	Theobroma cacao	28.249	28.0278	34.4776	35.2699	35.2747	34.8843	39.6189	43.3647	39.2565	34.824	57.5753	54.9587	27.6469	36.7465
g18239.t1	HNH endonuclease isoform 1	Theobroma cacao	29.9565	30.5908	65.2071	62.2676	57.8177	64.2535	60.7666	65.2488	68.3481	77.0358	89.7997	85.1363	65.5582	71.5909
g18378.t1	Expansin-like B1, BETA 3.1,EXLB1	Theobroma cacao	41.5722	42.6661	41.6347	52.3176	41.4663	52.4111	43.9021	47.7035	47.4493	46.432	49.7825	47.7447	27.7581	21.6561
g18387.t1	Cationic amino acid transporter, putative	Theobroma cacao	3.57	3.87585	5.64452	3.99083	10.5772	10.9887	4.7904	4.59081	4.64254	4.6432	15.2145	12.5998	2.23305	2.47918
g18410.t1	hypothetical protein ZEAMMB73_313798	Zea mays	80.7193	76.3472	119.073	109.688	94.8651	132.515	81.016	78.428	173.203	132.269	154.39	171.888	145.864	97.052
g18412.t1	hypothetical protein ZEAMMB73_313798	Zea mays	21.5282	21.7215	32.9042	24.8937	40.0716	58.5246	50.0054	39.2902	66.279	50.8767	51.7645	60.6952	49.546	33.8457
g18554.t1	Uncharacterized protein TCM_019705	Theobroma cacao	25.7655	20.1633	21.6822	26.3121	29.5069	29.3734	26.2166	24.9237	35.136	32.8117	51.1762	55.9572	31.7897	31.0161
g18555.t1	hypothetical protein CICLE_v10013579mg, partial	Citrus clementina	73.234	67.2061	82.7301	80.671	62.4639	67.124	78.3558	76.4792	112.809	113.579	119.62	126.779	72.5176	60.6513
g18588.t1	Uncharacterized protein TCM_042052	Theobroma cacao	23.9069	21.6138	36.9175	37.7127	72.4405	76.8131	64.6047	55.0039	80.0672	76.3151	118.278	119.255	36.5107	46.7572
g18617.t1	unnamed protein product	Arabidopsis thaliana	6.68638	8.08775	3.13662	3.68286	5.57616	5.11641	11.9978	12.5338	6.32471	6.10614	17.5225	14.9823	8.04545	9.74122
g18639.t1	Uncharacterized protein isoform 1	Theobroma cacao	14.2597	13.9469	11.754	15.7519	29.7515	34.1392	15.1078	13.7766	27.891	27.3141	33.5751	31.8119	21.2609	21.3995
g18683.t1	Uncharacterized protein isoform 1	Theobroma cacao	47.8897	35.0036	44.7107	62.4368	59.3894	81.5364	80.9347	77.6046	82.286	82.8855	81.6232	81.709	57.1945	65.0218
g18688.t1			1.25208	2.49275	7.54424	5.30096	3.89902	4.62523	4.4069	3.19368	4.79515	3.12561	12.864	20.755	4.82158	3.32005
g18728.t1			0	1.50018	7.20486	0	0	3.41484	0	1.98505	4.16515	3.48977	13.4106	8.10058	0	5.93409
g18741.t1	predicted protein	Populus trichocarpa	20.3859	21.1942	33.5033	28.5734	38.1322	32.4479	51.516	37.0701	43.196	36.7122	47.6693	55.3642	38.531	34.9271
g18860.t1	Ras-related small GTP-binding family protein isoform 1	Theobroma cacao	72.6161	65.922	102.721	91.4673	81.8291	87.5556	83.3259	97.2484	94.2408	87.6458	138.483	133.273	82.0434	89.7423
g18980.t1	hypothetical protein CICLE_v10019412mg	Citrus clementina	46.6406	47.4919	71.4732	79.3511	71.1624	72.7551	96.7337	88.5286	97.2269	92.306	100.248	97.6706	103.288	91.7871
g19009.t1	Glycosyltransferase C20, putative	Theobroma cacao	6.7095	7.89981	8.34774	7.27049	8.86017	7.28606	11.1914	11.9809	20.4598	19.8511	16.1944	14.0175	11.3676	10.5483
g19109.t1	hypothetical protein CICLE_v10033094mg	Citrus clementina	77.6693	69.9748	127.779	115.589	121.558	122.972	91.6714	102.743	96.3952	83.2803	171.299	172.737	92.0858	76.8613
g19121.t1	PREDICTED: protein transport protein Sec61 subunit beta-like isoform 1	Cucumis sativus	23.6164	12.6523	53.7545	41.1636	15.6816	39.1501	33.6645	33.9775	41.5067	32.3719	79.8373	60.2229	54.6356	40.2053
g19158.t1	peroxidase 1	Litchi chinensis	354.775	350.923	454.769	451.585	496.506	467.222	377.584	389.826	541.82	489.17	821.603	806.162	365.3	352.16
g19207.t1	chloroplast ribulose bisphosphate carboxylase/oxygenase activase beta1, partial	Gossypium barbadense	1885.83	1854.37	3085.54	3048.19	3409.55	3704.12	5222.98	5042.99	5945.35	5961.48	5405.75	5267.65	3826.8	3624.11
g19212.t1	PREDICTED: thylakoid lumenal 15 kDa protein 1, chloroplastic	Vitis vinifera	14.9042	13.0723	19.3878	26.4509	32.9299	39.5835	50.3523	54.3841	46.3308	50.0766	53.4029	55.6791	27.9783	31.7004
g19322.t1	ARP2/3 complex 16 kDa subunit (p16-Arc) isoform 1	Theobroma cacao	24.8453	21.8721	28.6154	36.6976	22.1396	26.3363	32.8618	43.0653	46.942	30.0443	44.3236	45.9353	23.3869	32.0114
g19433.t1	unknown	Medicago truncatula	76.5527	64.887	100.036	98.7715	131.839	152.512	111.586	96.9719	182.038	191.386	134.804	134.315	84.6713	83.7431
g19442.t1	Ferredoxin thioredoxin reductase catalytic beta chain family protein isoform 1	Theobroma cacao	104.087	115.559	146.471	123.565	175.027	176.772	343.061	325.707	209.228	200.999	306.097	306.416	126.51	114.165
g19474.t1	Uncharacterized protein TCM_030660	Theobroma cacao	46.4571	48.5944	30.9061	40.9027	29.5423	27.8593	51.7297	57.1504	59.2602	56.2402	190.515	190.249	59.8149	67.3621
g19487.t1	hypothetical protein CICLE_v10018013mg	Citrus clementina	402.957	347.378	644.54	560.251	514.539	498.791	454.694	530.418	632.552	422.789	838.649	845.96	569.931	436.725
g19600.t1	conserved hypothetical protein	Ricinus communis	67.427	103.331	79.876	61.911	117.394	124.734	112.522	131.043	108.342	101.539	195.099	190.399	115.411	118.914
g19642.t1	Translation elongation factor EF1B/ribosomal protein S6 family protein	Theobroma cacao	30.8963	37.0046	45.5188	46.1931	43.6392	50.0791	74.8071	76.6201	63.3586	63.1858	59.0477	61.5116	49.875	40.7423
g19669.t1	predicted protein	Populus trichocarpa	30.4932	8.20572	29.2828	27.794	22.2578	36.9095	61.2289	60.1408	50.0084	36.5401	73.9553	95.9403	58.9539	34.1469
g19801.t1	PsbP-like protein 2	Theobroma cacao	9.56687	7.93622	9.15747	8.96417	19.4857	18.2091	20.4545	23.3855	25.4882	23.7033	25.2507	26.1474	18.6202	17.6523
g19840.t1	hypothetical protein PHAVU_007G177100g	Phaseolus vulgaris	12.265	11.977	24.7035	23.0308	20.9645	24.3673	29.1229	23.5198	35.9698	37.256	41.6115	46.2998	22.5224	23.3612
g19841.t1	predicted protein	Populus trichocarpa	81.6976	80.2965	120.662	108.53	102.667	120.078	162.698	164.821	164.969	140.985	156.645	197.339	158.441	93.3126
g19881.t1			363.922	273.7	691.832	739.974	415.952	421.238	601.909	565.287	598.501	429.473	1157.37	1084.43	594.94	598.488
g19985.t1	phosphoglycerate mutase, putative	Ricinus communis	2.69365	3.55315	6.55698	2.49398	6.61301	5.44533	8.84225	12.0184	3.11478	6.87244	31.4822	23.782	6.31392	5.8982
g19985.t2	phosphoglycerate mutase, putative	Ricinus communis	7.94969	10.4119	1.98914	6.15296	10.269	6.16207	12.8292	18.1516	12.1758	10.9074	22.3519	23.9978	11.1435	12.1253
g20030.t1	Hsp90	Citrus sinensis	421.269	413.429	502.264	474.756	371.207	388.047	903.232	886.369	473.806	459.676	767.02	722.517	560.486	541.428
g20065.t1	Calcium-binding EF-hand family protein	Theobroma cacao	19.7325	26.0136	50.3955	48.592	43.0032	51.4463	45.5096	42.4081	29.0769	22.7539	85.8273	66.5868	49.9308	42.2237
g20177.t1	PREDICTED: uncharacterized protein LOC100245724	Vitis vinifera	4.77748	3.56363	17.0209	15.3815	10.5213	12.6663	16.8877	18.7009	13.933	12.5007	27.1936	30.5944	10.5636	7.88756
g20199.t1	Co-chaperone GrpE family protein	Theobroma cacao	50.3563	50.2738	41.6708	45.4494	49.0935	55.5978	68.0521	74.7588	64.8825	63.8486	111.448	112.512	57.6986	57.3965
g20206.t1	Seven transmembrane MLO family protein	Theobroma cacao	76.593	73.2568	125.514	114.769	133.714	146.528	191.562	173.659	145.601	134.332	183.192	169.463	130.188	124.79
g20252.t1	hypothetical protein 30	Hevea brasiliensis	31.6582	31.5492	49.3802	60.9735	43.2761	36.8418	52.729	34.3096	53.1243	44.5096	98.7636	85.7059	46.0164	53.7233
g20358.t1	PREDICTED: dihydroflavonol-4-reductase	Vitis vinifera	15.1169	12.6619	22.7316	26.3271	11.3515	10.6384	32.2849	40.0354	14.3416	16.6548	34.9412	34.8253	38.8642	40.9849
g20368.t1	hypothetical protein CICLE_v10009813mg	Citrus clementina	31.2572	38.616	58.1738	65.6334	38.9795	46.4508	63.6634	56.7821	65.2212	70.89	89.915	83.5213	50.148	55.1978
g20403.t1	BCL-2-associated athanogene 4 isoform 1	Theobroma cacao	21.7132	19.4879	22.014	28.2931	35.0668	40.2458	40.2074	32.4094	42.0219	44.3698	64.6113	61.832	29.4453	28.7207
g20549.t1	RmlC-like cupins superfamily protein	Theobroma cacao	27.4726	31.0053	59.0911	54.341	50.4808	46.1456	87.0327	85.5192	66.2605	70.787	101.421	103.456	43.3293	52.4449
g20559.t1			9.05103	9.40354	21.4008	12.0782	18.5904	23.8698	31.7385	19.3547	28.9146	30.7828	39.4779	44.6166	20.818	26.7771
g20579.t1	Beta vacuolar processing enzyme	Theobroma cacao	39.5417	45.1771	41.4399	40.3287	77.4955	73.4494	107.955	100.656	82.3256	81.5618	127.801	124.374	66.7573	63.7522
g20770.t1	Cupredoxin superfamily protein	Theobroma cacao	9.35764	7.9209	12.8399	13.2808	13.856	20.1981	24.1975	19.8567	21.915	19.0551	35.7671	40.9838	7.47821	13.1573
g20789.t1	NAD(P)-binding Rossmann-fold superfamily protein	Theobroma cacao	31.1389	28.9614	39.3487	34.8627	29.0881	24.6522	46.392	44.9119	43.2094	35.5786	52.1242	45.7743	25.9159	27.3138
g20795.t1	ORMDL family protein	Theobroma cacao	21.2069	23.5173	35.5007	42.0164	28.8834	38.8473	44.9191	44.0173	37.7426	36.4544	59.6597	46.7544	49.2784	44.366
g20800.t1	NAD(P)-binding Rossmann-fold superfamily protein	Theobroma cacao	2.96204	2.80237	5.98621	7.91552	3.99049	3.42565	12.4284	10.673	17.173	13.4776	24.117	24.0815	5.02334	5.13127
g20875.t1	Octicosapeptide/Phox/Bem1p (PB1) domain-containing protein / tetratricopeptide repeat (TPR)-containing protein	Theobroma cacao	12.3481	10.8798	17.039	15.1258	16.4032	15.4553	13.8672	13.9125	13.7295	13.7525	26.4434	27.0848	12.703	13.3361
g20891.t1	Ralf-like 34, putative	Theobroma cacao	118.483	108.588	194.635	193.966	252.859	297.809	170.431	140.226	301.769	296.719	285.008	277.132	260.196	228.235
g20993.t1	Histidine triad nucleotide-binding 2, 2 isoform 1	Theobroma cacao	31.5694	31.8588	39.994	48.2717	61.1467	67.9122	70.7645	77.4506	66.4606	63.5793	69.908	71.7262	51.239	49.8298
g21034.t1			17.122	10.8329	9.59495	29.011	18.7154	27.8519	22.5627	24.7421	21.6284	26.2742	56.6513	48.3135	24.0751	15.831
g21161.t1	conserved hypothetical protein	Ricinus communis	55.7409	60.0806	99.3309	87.3604	114.232	127.184	98.2426	113.552	124.516	133.393	126.156	163.192	92.6139	88.802
g21214.t1	Cysteine proteinases superfamily protein isoform 1	Theobroma cacao	4.64426	10.2745	13.4746	9.24821	15.5266	27.84	18.9474	20.9119	28.3759	29.3568	43.5377	28.8781	19.3103	12.1848
g21229.t1	UDP-Glycosyltransferase superfamily protein, putative	Theobroma cacao	39.8149	35.5981	34.1532	32.2698	41.4711	41.2065	61.4282	66.888	78.5397	72.6455	96.2171	87.3727	73.5224	72.4311
g21296.t1			5.76817	8.49655	37.8073	36.6358	13.7199	13.4081	48.569	40.5765	32.6364	28.503	73.5995	74.0749	7.95296	12.2555
g21302.t1	auxin efflux carrier family protein	Populus trichocarpa	43.0819	43.1021	54.0433	55.2443	45.5205	49.6708	54.7947	57.1465	59.4258	61.0597	83.6012	80.0272	63.7904	61.7597
g21348.t1	Uncharacterized protein isoform 2	Theobroma cacao	21.5377	26.6379	13.8943	17.9139	30.666	30.6177	40.3717	45.4813	27.2786	22.1026	46.854	47.6137	25.2854	30.1005
g21381.t1	Pyridoxal phosphate-dependent transferases superfamily protein	Theobroma cacao	16.4791	12.6092	12.3677	10.9852	17.1277	15.6563	14.9155	15.6607	21.3629	20.5023	35.7704	31.5296	11.4045	12.5099
g21383.t1	FASCICLIN-like arabinogalactan 2	Theobroma cacao	28.2616	24.2367	33.6728	41.7252	32.5123	37.6398	36.4953	35.6876	45.9632	46.1531	54.3819	57.105	49.3328	53.5307
g21466.t1	PREDICTED: peptidyl-prolyl cis-trans isomerase CYP20-1-like	Cicer arietinum	68.1464	83.9816	175.673	156.716	114.332	168.93	161.162	173.557	171.367	162.559	285.637	286.081	155.748	154.453
g21473.t1	Cellulose synthase A catalytic subunit 3 [UDP-forming], putative [Ricinus communis]	Ricinus communis	18.914	18.6373	29.2133	29.8711	53.2358	54.5455	44.3687	44.5735	50.8604	50.7039	47.0981	48.1305	24.7083	26.8637
g21507.t1			2.29077	2.24852	4.60123	3.7047	3.71902	5.28131	5.8891	3.05027	3.15708	5.89422	13.7666	17.8557	6.57621	2.33631
g21553.t1	hypothetical protein PRUPE_ppa012847mg	Prunus persica	52.2085	53.0524	88.4181	74.0632	65.251	71.605	89.9165	81.7492	84.9383	80.3779	108.992	112.723	62.3229	57.217
g21580.t1	UDP-glucosyl transferase 85A2	Theobroma cacao	15.9025	17.9628	19.6719	21.9393	19.0736	20.6828	28.9663	27.3454	22.7166	24.3945	40.7507	39.3465	19.5286	19.6701
g21627.t1	lipid binding protein, putative	Ricinus communis	103.526	99.6317	186.987	147.965	211.933	265.199	239.175	287.452	338.385	305.709	675.567	779.225	284.82	231.16
g21739.t1	hypothetical protein CICLE_v10016368mg	Citrus clementina	21.5	22.5228	21.52	21.9719	21.7878	23.7023	35.8627	34.6961	28.1986	27.7519	48.0778	36.5867	28.1017	29.3216
g21742.t1	HMG-box DNA-binding family protein isoform 1	Theobroma cacao	62.541	65.1855	74.4376	78.6351	69.3554	85.6032	108.935	128.984	92.5362	86.6733	140.422	122.942	80.337	71.9516
g21743.t1	Uncharacterized protein isoform 1	Theobroma cacao	107.445	114.882	161.18	152.407	154.318	150.607	163.749	171.485	128.258	126.885	218.582	217.32	92.3307	102.058
g21761.t1	Uncharacterized protein isoform 1	Theobroma cacao	13.4266	16.6919	14.9329	16.1425	16.0723	18.1415	18.5901	16.9372	17.8323	22.6814	36.3012	29.6961	12.8851	17.4194
g21770.t1	Non-intrinsic ABC protein 9	Theobroma cacao	12.1043	10.4858	15.4827	18.4648	19.7286	16.3424	25.3476	29.1679	23.0901	21.1132	31.5978	30.7878	21.68	23.4905
g21782.t1			6.67865	1.59124	0	2.49277	0	1.83844	5.58416	0	8.37322	3.65592	17.1306	5.48301	13.7795	3.96243
g21873.t1	GDSL-like Lipase/Acylhydrolase superfamily protein	Theobroma cacao	146.355	143.831	248.921	257.166	151.467	165.448	198.312	190.506	291.637	286.319	311.768	323.337	187.239	157.735
g21873.t2	GDSL-like Lipase/Acylhydrolase superfamily protein	Theobroma cacao	151.739	148.394	258.444	257.615	160.289	175.568	203.593	197.26	302.784	295.631	336.527	341.247	190.523	164.719
g21896.t1	Uncharacterized protein TCM_000567	Theobroma cacao	0.279441	0.455493	0.185073	0.16897	0.533542	0.709185	0.419699	0.784494	2.0524	1.73429	7.669	7.65773	1.39792	1.89097
g21949.t1	AMP-dependent synthetase and ligase family protein isoform 1	Theobroma cacao	211.387	215.539	106.219	118.68	251.734	227.654	179.534	191.582	320.841	325.39	346.979	325.518	184.898	206.135
g21962.t1	Nitrogen regulatory protein P-II	Theobroma cacao	15.6754	15.0526	22.5057	20.0418	25.7501	23.099	29.5599	29.9431	29.906	26.2165	31.8903	37.0942	28.1986	32.9428
g22132.t1			1.62773	0.84	18.2373	40.9278	9.57542	9.79537	26.6064	22.0483	14.3617	10.7581	85.5905	101.146	0.612239	0.502136
g22184.t1	unnamed protein product	Vitis vinifera	30.013	28.5602	40.9234	26.5968	40.9101	45.4851	48.5857	43.73	48.4822	46.971	64.1012	74.6875	42.6817	39.9697
g22228.t1	PREDICTED: ubiquitin-conjugating enzyme E2 5-like	Glycine max	118.409	139.179	139.674	129.477	186.944	166.952	223.934	220.826	186.096	166.748	450.46	426.227	169.029	187.991
g22242.t1	PREDICTED: serine carboxypeptidase-like 31-like	Glycine max	15.1202	15.3566	36.2693	39.703	40.9772	43.1071	25.3224	28.9282	26.7234	27.0931	93.7111	86.8971	13.7638	13.6408
g22273.t2	MATH and LRR domain-containing protein PFE0570w, putative isoform 2	Theobroma cacao	8.97534	10.5229	13.7556	16.021	5.04497	5.8163	20.8328	20.6011	15.0282	15.7086	30.7999	23.5683	16.2028	15.9507
g22274.t1	G10 family protein	Theobroma cacao	34.8151	26.8057	9.94834	25.4225	24.9112	20.4873	28.2311	23.6807	29.5574	27.5894	35.332	40.4916	34.1136	26.7937
g22294.t1	PREDICTED: probable adenylate kinase 2, chloroplastic-like	Vitis vinifera	16.4205	15.5065	19.1386	23.109	22.4911	22.5716	39.5884	47.3697	23.5651	19.2166	32.5813	29.8247	15.6485	25.7129
g22294.t2	PREDICTED: probable adenylate kinase 2, chloroplastic-like	Fragaria vesca subsp. vesca	10.9723	14.92	20.5354	23.496	26.073	22.5967	35.3412	45.779	22.6715	24.296	31.3105	40.2971	26.0469	25.2179
g22294.t3	PREDICTED: probable adenylate kinase 2, chloroplastic-like	Fragaria vesca subsp. vesca	11.4183	12.8155	15.1096	31.6325	25.1902	16.9726	37.0562	46.5442	26.9119	24.7818	34.7682	33.7997	21.3844	23.8137
g22376.t1	Uncharacterized protein TCM_029070	Theobroma cacao	0.882267	0.976613	4.42692	2.34655	4.01028	3.67098	4.29454	2.45634	8.56179	3.74303	12.7346	8.91262	4.02588	5.2887
g22487.t1	unknown	Populus trichocarpa	316.314	276.576	644.643	667.121	644.435	794.32	935.141	846.881	1114.38	1187.91	2459.62	2496.81	683.403	592.521
g22510.t1	Aldose 1-epimerase family protein isoform 2	Theobroma cacao	32.3124	48.6206	47.8887	45.1243	37.2574	43.0638	68.665	69.3573	57.9808	59.1065	77.6072	88.4372	66.3607	58.5755
g22577.t1	Papain family cysteine protease	Theobroma cacao	260.826	224.366	430.058	422.359	314.041	356.787	418.279	382.171	579.281	519.537	518.946	535.795	384.315	362.525
g22667.t1	PREDICTED: probable ran guanine nucleotide release factor-like isoform 2	Solanum lycopersicum	43.4571	39.3898	61.9817	48.08	50.2201	57.2533	67.0327	63.2967	60.2816	57.8062	80.9566	78.0928	41.1982	44.2524
g22672.t1	Acetamidase/Formamidase family protein isoform 1	Theobroma cacao	27.1976	26.6729	33.4748	34.5554	50.9878	52.2771	59.9117	60.0794	84.6997	81.1384	114.135	108.921	54.3681	58.565
g22672.t2	Acetamidase/Formamidase family protein isoform 2	Theobroma cacao	25.8326	24.5903	33.4987	31.539	47.2133	51.6885	56.5959	58.397	84.7419	81.381	104.793	101.739	54.8535	55.4861
g22682.t2	BTB and TAZ domain protein 4	Theobroma cacao	2.26713	2.35149	3.99867	8.16291	5.55591	8.54741	8.3305	7.05308	6.05196	9.09401	14.2884	12.8497	8.28196	12.9026
g22686.t1	Translation protein SH3-like family protein	Theobroma cacao	123.868	98.5342	221.006	228.636	140.797	203.269	211.99	198.103	237.556	216.643	266.563	324.431	254.007	235.868
g22750.t1	unnamed protein product	Vitis vinifera	0	0	2.30266	2.38828	2.6099	3.08202	3.60328	1.05223	2.97053	2.19217	6.65964	7.65342	1.17385	1.96753
g22773.t1	Uncharacterized protein isoform 1	Theobroma cacao	13.7075	9.6096	8.38259	12.4794	16.3531	21.7891	28.8608	26.4308	25.7975	19.5666	30.8579	33.0223	28.5735	19.2606
g22816.t1	B12D protein	Theobroma cacao	829.672	644.31	1332.42	1172.4	903.402	1003.45	1110.44	1050.53	1210.38	1141.44	1743.12	1723.23	1310.11	1097.57
g22839.t1	NADH-ubiquinone oxidoreductase subunit B17.2, putative	Ricinus communis	128.285	122.474	115.727	130.28	116.193	122.263	154.821	155.54	155.17	139.947	281.014	246.162	146.29	133.508
g22847.t1	PREDICTED: pathogenesis-related protein STH-2	Vitis vinifera	55.8975	60.4373	95.3705	104.677	142.288	141.58	173.62	197.285	251.648	245.075	262.197	292.149	160.3	148.25
g22873.t1	RNA polymerase sigma factor rpoD, putative	Theobroma cacao	22.006	23.4294	17.4629	19.1848	37.0601	33.1154	47.0858	51.7725	31.731	31.5259	46.2632	46.8517	32.4109	33.6559
g22950.t1	Mitochondrial import inner membrane translocase subunit Tim17/Tim22/Tim23 family protein	Theobroma cacao	4.59315	2.86321	11.3669	6.44579	6.40845	8.92866	11.8959	5.65978	9.19375	8.11042	14.128	19.2173	9.94128	9.68562
g23235.t1	SAUR family protein	Theobroma cacao	41.3762	38.2815	94.046	82.6896	64.4858	74.8463	91.9953	106.405	109.308	116.059	136.768	168.102	84.5005	79.4865
g23248.t1	predicted protein	Populus trichocarpa	8.03467	6.70723	7.29228	8.18418	9.36129	10.9836	12.7931	13.0442	16.3427	16.9383	41.6836	38.2838	13.5141	11.8677
g23417.t1	B-box type zinc finger protein with CCT domain, putative	Theobroma cacao	95.8174	85.3559	94.5603	95.2454	151.919	170.575	70.2188	63.9149	104.703	106.34	252.415	268.953	188.391	184.908
g23474.t1	TATA BINDING protein ASSOCIATED FACTOR 21KDA SUBUNIT	Populus trichocarpa	23.6046	19.2612	29.1957	36.0775	30.8244	37.8983	47.3463	42.7811	35.521	34.9119	64.49	58.147	46.4718	36.4958
g23509.t1	RING-H2 finger C1A, putative	Theobroma cacao	179.831	173.681	265.868	247.929	179.328	184.175	257.369	260.486	199.907	212.768	344.282	314.515	205.651	181.724
g23514.t1	PREDICTED: uncharacterized protein LOC101207037	Cucumis sativus	53.5082	45.3151	65.2727	54.3769	52.1027	47.6399	75.7796	69.3782	80.3696	69.5733	113.853	88.5621	57.065	36.1076
g23578.t1	unknown protein	Arabidopsis thaliana	18.8638	17.5753	37.0778	40.3858	19.8843	11.658	34.2953	32.7514	36.3568	27.3408	90.0352	116.671	50.0025	29.7955
g23582.t1	V(D)J recombination-activating protein 2 isoform 1	Theobroma cacao	15.6933	14.7233	21.2689	27.1308	31.7223	29.0422	36.2297	41.1388	46.9051	42.4733	49.0758	45.728	34.501	31.3946
g23620.t1	Actin depolymerizing factor 6	Theobroma cacao	87.6222	107.028	162.915	166.46	124.82	97.1886	313.796	305.843	142.007	130.292	174.749	198.503	114.807	135.815
g23694.t1	PREDICTED: probable histone H2A.1-like	Solanum lycopersicum	313.03	339.993	604.998	640.665	478.367	531.527	665.216	611.874	692.217	658.612	874.208	941.514	636.24	562.886
g23720.t1	hypothetical protein CICLE_v10026080mg	Citrus clementina	126.197	127.794	190.574	198.063	160.87	176.297	165.696	148.914	190.328	194.153	267.4	258.877	196.797	181.464
g23839.t1	PREDICTED: dehydrogenase/reductase SDR family member 4-like	Cucumis sativus	50.6099	45.6269	65.0376	63.1813	69.1529	81.3103	72.9191	76.3937	101.526	92.526	148.356	158.063	80.6365	75.6316
g23923.t1	Methionine sulfoxide reductase B 1 isoform 1	Theobroma cacao	41.9918	37.3488	51.5611	51.6566	59.9415	58.6647	101.144	104.015	78.5709	70.1034	97.21	94.9873	52.6332	57.8403
g23947.t1	hypothetical protein CICLE_v10006109mg	Citrus clementina	17.9441	17.1249	30.1291	35.3854	23.5073	29.2273	22.6784	25.3898	26.3296	25.3029	51.561	42.0175	23.0803	15.3465
g23951.t1	Thylakoid lumenal 29.8 kDa protein, chloroplast precursor, putative	Ricinus communis	18.124	19.4649	27.6875	31.2029	36.5749	37.2679	39.8667	44.8839	49.7004	45.0196	79.6353	83.583	35.7437	43.6992
g23990.t2	hypothetical protein PRUPE_ppa010672mg	Prunus persica	12.4251	13.7834	17.793	16.0155	30.8815	28.2581	27.2574	20.7421	19.2471	24.6114	48.5632	45.6439	17.8647	17.9327
g23999.t1	hypothetical protein PRUPE_ppa022297mg	Prunus persica	9.33352	8.40736	10.7904	7.85678	10.4955	11.2069	20.2041	20.5153	24.7537	19.7817	30.242	28.9541	19.4576	15.1605
g23999.t2	hypothetical protein PRUPE_ppa022297mg	Prunus persica	7.14349	8.42372	7.81251	10.4288	10.7551	12.48	19.8684	22.268	21.9121	21.7728	27.1953	29.4796	17.5499	16.2921
g24015.t1	Uncharacterized protein isoform 1	Theobroma cacao	68.355	73.2387	165.199	168.077	163.224	181.517	122.374	118.75	222.036	212	443.77	448.379	192.12	173.564
g24018.t1	Pyridoxal-5'-phosphate-dependent enzyme family protein	Theobroma cacao	0	0	0	0	1.49941	0	1.46417	1.62676	1.59747	0	5.9722	7.47732	1.9633	1.43703
g24051.t1	PREDICTED: uncharacterized protein LOC101306506 isoform 1	Fragaria vesca subsp. vesca	53.1101	60.3401	64.4728	72.1783	58.9311	60.9304	79.2887	95.6193	84.8943	78.6907	168.237	157.883	61.6631	62.0908
g24066.t1	histone H2B2	Hevea brasiliensis	31.7562	39.7501	30.832	35.8082	58.6317	69.8682	50.7281	58.1487	116.916	98.4952	108.483	105.574	69.9142	56.074
g24081.t1	Stem-specific protein TSJT1, putative	Ricinus communis	259.285	266.716	417.269	376.519	459.356	471.747	649.542	674.361	940.678	954.153	653.759	640.462	683.726	691.631
g24212.t1	Uncharacterized protein TCM_004683	Theobroma cacao	19.0378	17.356	35.4773	33.8539	28.6956	32.1566	38.2715	40.744	37.9978	47.0204	52.8926	55.1263	31.7437	30.7492
g24228.t1	hypothetical protein PRUPE_ppa018224mg, partial	Prunus persica	12.084	12.3219	13.1898	12.7863	29.5797	33.1418	29.9877	26.9205	29.2685	25.047	37.5352	38.4261	14.9285	14.2754
g24228.t2	hypothetical protein PRUPE_ppa018224mg, partial	Prunus persica	12.414	14.0387	13.9552	15.1342	34.2728	36.9236	31.1042	32.8151	28.5374	30.2804	36.6956	33.9648	17.6066	16.7749
g24245.t1	hypothetical protein CICLE_v10023629mg	Citrus clementina	11.1563	3.63854	7.77586	6.81838	7.46944	6.01764	17.0283	13.1108	5.31417	7.23756	25.9417	39.359	12.2942	6.81236
g24388.t1	Uncharacterized protein TCM_021870	Theobroma cacao	215.942	163.4	229.481	215.441	296.844	292.964	136.157	206.298	324.358	282.989	473.447	436.183	187.167	172.816
g24420.t1	IQ-domain 12, putative isoform 1	Theobroma cacao	6.41453	7.77953	7.9795	7.50186	12.0686	10.7042	18.1768	20.3367	22.1071	21.0512	20.9005	19.115	17.6177	16.3932
g24487.t1	cinnamate 4-hydroxylase	Aquilaria sinensis	65.9664	69.9184	97.9717	94.713	103.562	114.009	124.05	112.704	126.854	130.282	179.094	192.623	125.099	104.523
g24586.t1	1-acyl-sn-glycerol-3-phosphate acyltransferase isoform 1	Theobroma cacao	22.5743	25.6209	28.4542	26.5504	20.7303	21.3182	61.3048	54.0446	36.1991	37.6924	77.7698	77.4188	48.2595	49.9886
g24586.t2	1-acyl-sn-glycerol-3-phosphate acyltransferase, putative	Ricinus communis	22.4203	22.7445	25.597	31.087	19.6119	23.7509	55.6937	56.4048	34.3853	35.3315	75.6715	74.0502	45.3557	43.8368
g24615.t2	K-box region and MADS-box transcription factor family protein isoform 1	Theobroma cacao	6.59449	6.5217	3.27842	6.34847	3.03384	2.77183	6.51797	6.13203	11.9718	8.39653	14.9284	11.5389	12.629	11.7558
g24637.t1	Uncharacterized protein TCM_005310	Theobroma cacao	12.9263	13.733	12.307	9.52331	18.6911	23.0326	29.2441	27.0399	20.6975	18.2795	33.6649	30.7272	19.0961	25.2613
g24698.t1	hypothetical protein CICLE_v10016732mg	Citrus clementina	12.2978	13.9632	22.4377	25.9012	31.5053	28.7381	43.7087	45.1703	58.3176	55.8128	123.922	116.386	43.987	40.8486
g24704.t1	Plant cadmium resistance 2	Theobroma cacao	0.427698	0	1.26219	2.27691	4.94649	3.89569	3.05652	1.51266	2.5217	0.957004	7.29789	10.3127	0.82821	0.339918
g24751.t1	hypothetical protein POPTR_0005s21570g	Populus trichocarpa	784.973	751.161	1101.18	1045.71	1219.38	1400.47	1729.72	1679.5	2548.64	2401.36	2450.7	2632.58	1553.48	1327.41
g24847.t1	hypothetical protein CICLE_v10032785mg	Citrus clementina	4.80615	5.07761	23.8494	16.1282	26.9349	23.2989	4.38711	6.00823	14.0332	12.146	44.7515	36.9546	4.61854	4.94099
g24904.t1	PREDICTED: probable plastidic glucose transporter 3-like	Cucumis sativus	8.03259	10.2754	4.78298	6.45351	15.4905	12.8514	10.4977	10.3731	11.0833	8.75043	14.3261	16.9475	3.46075	3.83352
g24952.t1			26.7834	19.9001	24.7885	26.1568	29.679	25.6567	40.1335	42.7069	45.7279	51.3959	62.5899	66.4398	36.3606	48.5373
g24967.t1	ATP binding protein, putative	Ricinus communis	12.0191	6.30277	8.4349	3.03364	7.40307	8.35266	7.6229	6.68977	7.9691	8.78924	18.6801	18.3337	6.65618	9.68883
g25013.t1	RecName: Full=Protein E6	Gossypium hirsutum	119.287	118.36	209.636	212.429	257.155	301.984	264.981	250.931	351.956	347.998	294.323	319.289	260.353	231.543
g25037.t1	unknown	Lotus japonicus	21.0475	17.5515	75.8438	71.3341	42.7798	50.402	79.8894	71.224	84.3601	79.1229	120.317	157.587	75.6027	61.8806
g25242.t1	hypothetical protein ZEAMMB73_313798	Zea mays	48.492	52.8509	64.8768	74.1569	124.08	158.146	86.2802	89.0944	166.325	139.145	185.698	179.623	107.456	95.7214
g25252.t1	hypothetical protein CICLE_v10033035mg	Citrus clementina	5.67741	6.15033	5.26538	6.36505	6.43045	7.10101	11.2156	10.145	6.33288	9.18499	19.6005	21.0723	7.8252	8.59471
g25257.t1	Ankyrin repeat family protein, putative isoform 1	Theobroma cacao	21.6956	20.6309	29.0567	38.9159	56.8164	50.0256	41.3753	57.4944	74.8089	63.5361	70.0225	72.6949	29.0787	36.412
g25328.t1	PREDICTED: LOW QUALITY PROTEIN: nudix hydrolase 12, mitochondrial	Vitis vinifera	16.9685	18.458	15.362	13.4784	8.00897	11.1099	24.1219	22.1264	19.7402	19.6684	22.8628	29.2743	23.2832	22.6852
g25346.t1	hypothetical protein POPTR_0001s23920g	Populus trichocarpa	643.885	576.736	1263.34	1145.38	713.914	1057.81	938.738	913.814	1172.79	1186.7	2050.07	2508.63	585.919	487.353
g25353.t1	predicted protein	Populus trichocarpa	22.1565	21.9977	32.7201	29.1725	23.7273	27.8998	43.7777	38.3206	40.9308	44.9747	39.9782	43.0182	34.0504	30.5112
g25353.t2	predicted protein	Populus trichocarpa	25.948	26.1935	35.1343	37.6253	28.685	32.5104	53.6305	50.4275	45.6035	51.5268	57.5419	60.0933	36.9502	35.2323
g25401.t1	TPX2 family protein, putative isoform 2	Theobroma cacao	16.033	16.5106	16.6686	15.2221	15.3588	16.5044	24.0005	21.9507	25.3111	23.6551	38.2713	33.7225	18.6193	23.4943
g25430.t1	PREDICTED: UPF0497 membrane protein 4	Vitis vinifera	129.498	122.382	115.138	111.331	106.16	104.139	180.742	164.614	181.676	180.773	212.084	185.921	137.653	121.132
g25447.t1	Secologanin synthase, putative	Theobroma cacao	1.36009	1.59665	1.94315	2.38581	4.08962	4.83972	3.33415	3.2059	5.84878	5.42807	10.4191	11.418	4.55293	3.87093
g25472.t1	predicted protein	Populus trichocarpa	27.4288	21.3323	30.8447	42.425	46.7873	47.545	43.6816	47.7481	55.2624	53.2377	52.3383	51.3555	47.8108	44.1535
g25562.t1	GATA type zinc finger transcription factor family protein isoform 1	Theobroma cacao	39.7992	40.6756	72.8414	79.3257	126.431	137.093	106.406	88.5415	132.054	118.034	161.542	153.867	106.024	107.928
g25677.t1	hypothetical protein PRUPE_ppa011709mg	Prunus persica	18.1378	10.9954	16.4811	12.483	13.0753	19.7555	22.5602	21.1916	15.5537	14.0483	33.4209	36.8845	24.3251	15.4397
g25705.t1	putative leucine-rich repeat family protein	Gossypium hirsutum	6.21948	7.84885	10.48	9.67244	12.3865	11.016	22.116	21.3412	24.2984	16.0134	25.294	19.6094	17.7022	13.9093
g25722.t2	Thioredoxin superfamily protein isoform 1	Theobroma cacao	12.8179	11.1326	16.5835	19.3267	26.6293	23.9727	32.3244	32.1278	21.7917	22.1184	34.9842	37.576	28.9266	30.4423
g25737.t1	U-box domain-containing protein kinase family protein, putative	Theobroma cacao	5.69751	7.23261	5.84122	4.55512	6.57239	5.75988	12.0658	11.9436	9.79024	10.3288	20.7565	20.4396	9.87914	11.4539
g25737.t2	U-box domain-containing protein kinase family protein, putative	Theobroma cacao	5.53274	4.65105	4.65986	3.22052	6.32447	7.15531	11.4098	12.6848	9.11008	9.58031	21.3967	20.1588	9.96472	11.1684
g25900.t2	P-hydroxybenzoic acid efflux pump subunit aaeB	Theobroma cacao	0.351438	0	1.15583	0	0.89352	0.936669	0.552372	0.302747	0.921335	2.44177	8.15972	9.60206	0.688943	0.586575
g25956.t1	PREDICTED: uncharacterized protein LOC101300665	Fragaria vesca subsp. vesca	2.72406	3.45933	5.40115	4.45701	5.13002	6.60806	7.35894	6.71527	8.47523	10.5254	18.5461	11.7323	6.96003	6.91122
g25976.t1	hypothetical protein CICLE_v10003706mg, partial	Citrus clementina	143.444	151.386	55.8745	77.1299	628.3	164.859	214.488	260.231	244.779	175.179	666.13	724.454	251.947	184.543
g25976.t2	hypothetical protein CICLE_v10003706mg, partial	Citrus clementina	215.181	190.679	65.5007	69.2271	603.067	171.122	254.897	306.051	288.93	188.159	697.583	580.231	352.591	156.592
g25978.t1	Arogenate dehydratase 6	Theobroma cacao	9.58766	9.58221	32.7151	35.1785	26.2983	29.5356	32.4841	36.3758	48.085	46.8529	50.0039	48.8387	36.8449	35.8991
g25980.t1	phosphoglycerate mutase, putative	Ricinus communis	24.5145	26.6554	24.0855	22.0195	30.9614	32.4616	59.6152	56.494	47.6357	52.0392	48.5433	51.6161	34.0493	35.305
g26004.t1	Rubredoxin-like superfamily protein	Theobroma cacao	58.9814	62.385	89.7113	96.3881	116.736	128.533	132.256	154.061	95.0871	84.1008	130.605	122.481	83.0266	92.0794
g26298.t1	Alpha/beta-Hydrolases superfamily protein	Theobroma cacao	7.89239	7.83512	8.17882	8.27425	14.6701	17.7331	13.7017	10.8152	19.9995	16.1824	21.4929	21.7814	14.3496	13.8882
g26317.t1	PREDICTED: probable ATP synthase 24 kDa subunit, mitochondrial	Vitis vinifera	39.5628	39.3828	60.7996	58.937	61.9912	67.8194	73.5563	73.2058	82.0582	77.9268	83.4122	77.5129	66.9383	67.7787
g26339.t1	Uncharacterized protein isoform 2	Theobroma cacao	61.2114	66.6063	132.053	140.919	90.674	94.5615	90.1426	92.1259	101.382	97.3738	178.766	180.222	93.0708	93.3115
g26394.t1	heat shock protein, putative	Ricinus communis	23.455	25.9864	49.1606	41.8579	54.3322	62.1341	80.9227	76.3913	67.0172	69.2869	112.899	111.599	50.0612	45.2257
g26420.t1	Nucleotide-sugar transporter family protein isoform 1	Theobroma cacao	12.0957	12.564	16.1367	13.2176	16.2986	16.5822	18.0717	24.3676	16.7588	17.3049	37.15	33.9815	16.9878	15.7018
g26585.t1	Uncharacterized protein TCM_030054	Theobroma cacao	27.9614	27.6269	17.3144	14.5675	25.0408	19.0146	36.7162	31.5926	44.1269	38.0043	52.3306	43.4938	46.21	49.4413
g26585.t2	Uncharacterized protein TCM_030054	Theobroma cacao	29.9305	28.9035	15.5688	21.4275	18.5845	24.1141	36.642	38.1018	33.109	42.6021	60.4124	51.5844	45.763	52.0786
g26602.t1	Beta-galactosidase 10, putative	Theobroma cacao	149.935	162.637	301.93	285.618	298.002	351.481	476.894	402.766	530.052	462.169	783.68	828.5	327.035	236.869
g26611.t1	PREDICTED: uncharacterized protein LOC100255118	Vitis vinifera	28.0176	25.2894	38.099	41.1277	21.413	27.3754	42.9396	49.0702	32.892	28.9215	49.464	50.7882	22.3704	22.3997
g26614.t1	Sec14p-like phosphatidylinositol transfer family protein isoform 2	Theobroma cacao	33.3101	25.584	19.7332	20.7799	20.0676	25.5367	42.2047	47.8884	35.1803	38.05	49.3843	47.1978	34.7587	34.954
g26621.t1	Uncharacterized protein isoform 1	Theobroma cacao	1.60929	1.91941	1.72841	3.41318	10.0852	7.2661	3.93057	9.56184	8.16049	5.15731	23.1432	20.4114	12.9705	11.0752
g26638.t1			29.8921	21.3376	26.2662	17.2211	21.8034	29.2498	39.8472	27.591	38.7479	12.4664	69.3034	36.4654	40.9606	29.0505
g26651.t1	Interleukin-1 receptor-associated kinase, putative	Theobroma cacao	6.74799	6.63866	6.88129	7.70507	11.3782	9.83572	11.6689	10.8872	21.6742	21.4578	27.3156	28.7901	25.2534	23.758
g26704.t1			216.203	223.173	331.199	341.611	184.953	207.044	387.675	340.55	326.728	350.068	418.045	445.28	372.08	312.91
g26745.t1	GroES-like family protein	Theobroma cacao	127.62	144.511	238.684	282.296	204.453	168.188	178.984	197.933	200.656	200.462	334.653	356.632	161.258	194.065
g26914.t1	F-box family protein isoform 1	Theobroma cacao	12.1881	13.6063	16.7362	13.6364	15.6994	18.4201	35.9447	32.8221	42.5552	36.099	58.1561	57.6207	40.6823	38.2538
g27029.t1	RING/U-box superfamily protein, putative isoform 2	Theobroma cacao	51.6091	57.1851	56.3724	53.3809	83.3581	97.3461	109.882	114.962	128.494	126.128	119.498	127.494	106.973	131.902
g27063.t1	SAUR-like auxin-responsive protein family, putative	Theobroma cacao	20.1647	19.4944	26.8549	32.249	36.3265	39.2264	28.9867	30.4811	40.3521	34.124	65.7642	67.8593	42.5172	37.2224
g27064.t1	SAUR-like auxin-responsive protein family, putative	Theobroma cacao	0.952906	2.28013	7.71484	2.53829	6.03836	4.62844	11.0881	10.082	12.3956	14.5657	20.6685	23.8341	11.9221	1.93766
g27065.t1	SAUR-like auxin-responsive protein family, putative	Theobroma cacao	14.6636	15.5883	30.4729	30.8121	38.2219	40.1013	34.7629	32.8701	39.6953	41.3226	75.2021	76.8519	63.3553	46.4244
g27067.t1	SAUR family protein	Populus trichocarpa	2.68923	0.872862	1.27242	2.11363	3.47413	6.37257	6.28336	2.30866	3.15324	4.75745	13.8729	17.8353	4.09443	6.22982
g27068.t1	Essential protein Yae1, putative isoform 2	Theobroma cacao	63.7987	54.5231	33.7984	38.6423	68.8591	39.0711	79.4968	86.4539	63.2279	63.2693	110.425	107.029	56.2879	59.1637
g27076.t1	PREDICTED: probable prefoldin subunit 2-like	Cicer arietinum	81.674	74.2329	111.219	111.375	85.9329	104.299	114.314	126.948	137.375	111.293	291.435	276.913	115.941	102.727
g27125.t1	conserved hypothetical protein	Ricinus communis	2.84845	3.1297	6.20585	8.49246	8.85303	7.19618	4.51856	6.88739	5.23624	5.37137	14.9542	14.4241	4.04868	4.09754
g27293.t1	conserved hypothetical protein	Ricinus communis	540.703	538.792	457.551	484.36	520.739	556.77	994.826	1095.35	755.025	756.704	915.571	1008.61	749.227	604.07
g27309.t1			91.0376	148.573	294.851	387.88	240.956	182.314	300.264	440.99	308.436	327.055	1856.07	1379.49	223.052	176.672
g27316.t1	CCT motif family protein isoform 1	Theobroma cacao	2.26131	0.533548	1.84539	2.56029	9.87888	3.88657	0	0	3.55413	4.61488	8.92835	6.72572	4.65712	3.38388
g27444.t1	unnamed protein product	Vitis vinifera	114.618	131.385	236.785	205.247	197.867	174.734	262.676	256.36	246.854	210.946	274.058	277.113	189.951	210.529
g27510.t1			12.0657	12.1127	52.5228	22.0477	12.8739	13.9848	33.8875	23.9013	72.8896	41.4065	80.4964	78.6291	38.1821	63.5518
g27513.t1	PREDICTED: uncharacterized protein LOC101203466	Cucumis sativus	102.109	103.371	177.644	177.525	90.7451	95.7749	256.746	254.671	329.136	324.448	281.582	289.448	199.619	177.686
g27514.t1	PREDICTED: 23 kDa jasmonate-induced protein-like	Cucumis sativus	129.683	122.806	248.671	232.166	126.037	140.275	278.186	264.483	375.77	362.944	416.63	473.708	311.761	279.819
g27648.t1	Senescence-associated gene 21, putative	Theobroma cacao	0	0.432109	0.655761	3.88028	0.457781	1.36269	2.14934	2.90842	7.03444	6.87356	10.716	12.2066	3.06235	0.504499
g27706.t1	unknown	Lotus japonicus	81.0221	82.7742	119.289	151.956	114.103	99.5823	105.086	123.607	122.688	110.455	226.711	226.911	103.677	105.904
g27886.t1	hypothetical protein CICLE_v10033644mg	Citrus clementina	6.58794	7.26333	9.69742	11.7849	9.18819	5.8216	5.68761	6.99172	10.3609	8.87093	19.843	19.5545	27.6884	26.6296
g27894.t1	predicted protein	Populus trichocarpa	23.4665	29.4259	19.3896	19.2578	26.7347	23.0723	23.5858	24.4298	23.5974	24.5314	43.3639	43.2048	25.5917	29.6585
g27935.t1	Ubiquitin-conjugating enzyme 5	Theobroma cacao	111.101	122.633	187.424	165.782	166.481	191.549	178.658	187.209	178.447	163.91	218.338	230.819	160.928	142.201
g27938.t1	Ribonuclease 2, putative	Theobroma cacao	392.784	377.037	356.405	371.159	434.292	422.64	692.163	639.565	522.713	499.349	1143.66	1145.81	567.317	511.207
g27938.t2	Uncharacterized protein TCM_041352	Theobroma cacao	285.158	303.846	234.642	249.686	327.192	327.503	508.119	499.35	443.171	398.476	780.524	747.635	431.844	419.693
g28032.t1	Molybdopterin biosynthesis MoaE family protein	Theobroma cacao	20.6364	20.2232	21.7796	22.7438	23.523	24.9623	36.0795	38.3237	31.8865	23.6011	50.6976	43.0238	23.4706	27.899
g28176.t1	Aluminum induced protein with YGL and LRDR motifs	Theobroma cacao	309.956	282.878	376.942	374.733	331.777	390.884	261.668	273.248	470.921	452.192	637.495	696.154	435.537	403.201
g28191.t1	PREDICTED: thioredoxin domain-containing protein 9 homolog	Cucumis sativus	12.9125	27.7298	21.1229	30.8272	44.0131	39.5093	33.7166	40.7218	55.237	40.4318	52.2255	59.7225	33.3399	39.1863
g28196.t1	SWIB/MDM2 domain superfamily protein	Theobroma cacao	60.4029	57.774	133.208	127.581	168.188	173.809	198.427	175.376	192.346	179.694	218.162	225.449	144.514	137.022
g28243.t1	hypothetical protein SORBIDRAFT_02g002270	Sorghum bicolor	40.0519	38.3135	21.8584	25.7892	79.1454	89.5489	66.1142	61.8264	79.4283	76.0119	94.1029	101.937	32.5842	29.8718
g28406.t1	Histone H2A 7	Theobroma cacao	9.61433	7.52857	7.99378	7.56257	14.639	19.6136	9.98365	7.31452	23.619	24.8812	26.201	29.0153	8.71861	8.03973
g28427.t1	Uncharacterized protein TCM_041352	Theobroma cacao	5.25249	6.44641	6.32864	9.88076	20.2233	19.742	10.4977	11.7554	15.5195	15.1502	29.2022	26.8805	10.3636	8.04399
g28777.t1	copper ion binding protein, putative	Ricinus communis	71.0136	65.7512	143.061	135.806	58.5569	61.0173	177.305	157.873	137.32	141.06	202.498	228.455	129.99	130.14
g28834.t1	PREDICTED: BRI1 kinase inhibitor 1-like	Cucumis sativus	23.8946	24.0911	33.8181	36.6083	47.6638	49.6566	70.2523	69.4559	101.487	99.8781	112.947	122.002	94.3052	88.9292
g28844.t1	Mov34/MPN/PAD-1 family protein	Theobroma cacao	107.053	101.909	140.795	147.351	132.559	131.125	192.905	201.214	182.279	168.718	228.66	220.48	163.201	155.746
g28882.t1	Basic helix-loop-helix DNA-binding superfamily protein isoform 2	Theobroma cacao	18.1562	18.7866	29.6619	33.2163	27.0249	26.6767	25.6888	26.0803	30.1917	29.2296	55.1556	63.562	31.7125	25.8475
g28981.t1	Kinase superfamily protein isoform 1	Theobroma cacao	18.5073	19.1076	13.0596	20.2833	31.2465	30.2951	38.5654	42.1757	31.0568	28.9651	53.9833	47.1399	27.4573	26.5063
g29050.t1	hypothetical protein PRUPE_ppa017009mg	Prunus persica	597.715	524.144	866.742	968.61	700.179	934.506	728.206	943.431	1017.84	826.268	1861.56	2271.84	894.169	582.529
g29054.t1	Phototropic-responsive NPH3 family protein	Theobroma cacao	14.6825	14.0005	15.8527	15.9244	21.7659	20.6896	32.2755	31.8218	25.9758	25.4471	44.327	43.7704	20.6505	21.6395
g29054.t2	Phototropic-responsive NPH3 family protein	Theobroma cacao	14.9845	14.2543	15.846	16.8444	21.1979	22.6778	30.7636	30.6058	26.4194	24.2314	43.9524	43.7833	20.4271	21.7861
g29121.t1	Uncharacterized protein TCM_045517	Theobroma cacao	13.7986	14.7767	81.8119	83.4794	39.585	37.5241	113.192	104.201	62.7373	56.3805	181.162	192.898	25.7647	22.5881
g29160.t1			13.9536	15.9843	97.4956	97.2983	51.0788	59.1202	76.4072	75.8333	151.22	150.316	251.735	252.652	116.382	107.935
g29168.t1	NADH dehydrogenase 1 beta subcomplex subunit 7 isoform 2, partial	Theobroma cacao	256.799	228.054	424.03	434.278	298.812	347.005	390.983	353.392	504.979	529.007	546.341	481.653	465.136	427.613
g29442.t2	D-tyrosyl-tRNA(Tyr) deacylase isoform 1	Theobroma cacao	12.782	10.0057	11.9779	20.0054	15.8215	14.8466	13.0673	13.7475	20.0936	23.2855	27.7626	29.7737	13.9126	15.2237
g29543.t1	Uncharacterized protein TCM_025809	Theobroma cacao	41.3568	33.0348	49.826	61.5937	84.4314	94.5883	69.3345	79.6308	82.7023	86.5832	173.826	157.317	50.6579	40.9659
g29545.t1	Core-2/I-branching beta-1,6-N-acetylglucosaminyltransferase family protein	Theobroma cacao	6.55384	6.92596	8.95764	8.60276	11.1798	12.0637	15.1505	15.1529	13.0332	11.7054	25.117	19.3903	12.277	11.1945
g29688.t1	PREDICTED: 18.5 kDa class I heat shock protein-like	Cicer arietinum	80.1126	80.2884	235.504	233.514	253.523	313.03	280.245	219.396	313.85	333.752	532.278	543.223	169.122	130.971
g29856.t1	LOB domain-containing protein, putative	Theobroma cacao	22.9934	14.6939	16.3257	20.8693	13.718	20.7188	29.7989	28.7045	31.8681	27.161	61.3072	63.2656	26.9084	20.5399
g29882.t1	Nitrate excretion transporter1, putative	Theobroma cacao	11.0042	12.8751	12.3612	15.156	14.1551	15.2162	15.7295	16.0613	12.6557	11.2289	32.1264	31.2322	16.9003	16.935
g29979.t1			204.776	194.206	242.621	122.158	270.19	190.441	376.475	430.482	324.811	249.082	669.144	744.42	272.271	190.106
g30043.t1	Uncharacterized protein TCM_034555	Theobroma cacao	5.91444	10.8206	18.699	13.3292	11.9173	17.0433	25.0767	30.5525	19.4273	20.0309	42.6894	47.6538	11.7982	12.2658
g30204.t1	Phosphorylase superfamily protein	Theobroma cacao	9.78477	10.1715	9.94011	14.3368	24.7276	21.4976	20.0285	16.8899	24.2682	24.0277	30.6436	29.6792	11.9385	8.16295
g30241.t1	PREDICTED: uncharacterized protein LOC101507812	Cicer arietinum	5.24428	6.45904	12.6043	9.47862	16.7858	18.2037	14.8386	10.9592	21.8113	18.7876	52.8875	46.4948	9.9427	13.8611
g30269.t1	Uncharacterized protein isoform 1	Theobroma cacao	19.4977	15.7927	21.3051	25.2222	27.0664	28.9139	30.979	35.6508	24.9316	28.572	73.7129	68.3276	24.9212	23.3534
g30275.t1	hypothetical protein PRUPE_ppa012351mg	Prunus persica	20.9484	17.3397	30.69	31.3216	20.9684	18.2813	45.051	40.093	32.7679	30.078	53.4625	47.0942	24.7943	25.6206
g30275.t2	hypothetical protein PRUPE_ppa012351mg	Prunus persica	29.0212	23.7506	51.2775	54.6621	36.1223	35.4971	64.5128	58.5545	45.709	51.0874	80.1781	85.1894	36.3345	34.036
g30386.t1	predicted protein	Populus trichocarpa	35.5371	32.47	60.0327	67.6968	43.9898	52.5001	102.16	99.9272	119.157	106.722	99.1407	120.834	55.7929	54.6228
g30391.t1	uncharacterized protein LOC100802618	Glycine max	100.056	111.425	160.094	196.888	160.294	147.434	171.859	200.501	196.118	175.635	246.948	220.122	169.291	166.953
g30446.t1	RING/FYVE/PHD zinc finger superfamily protein	Theobroma cacao	14.4071	14.784	18.5031	16.0568	18.435	23.0544	23.6018	24.2956	27.1846	24.9698	40.3727	36.8724	32.1745	35.2645
g30592.t1	Ribosomal protein L18e/L15 superfamily protein	Theobroma cacao	18.6718	18.9799	28.0716	30.6883	28.8875	32.1192	34.5639	34.3894	26.2547	31.5339	47.4222	47.1784	25.8273	32.2024
g30658.t1	hypothetical protein	Camellia sinensis	59.1747	61.4042	138.75	143.14	70.856	83.3346	77.5363	70.1048	123.791	120.067	208.427	209.029	104.433	102.907
g30697.t2	Cinnamyl alcohol dehydrogenase 9 isoform 1	Theobroma cacao	30.3456	29.8718	27.8713	29.5857	64.0182	64.2265	48.1544	53.5575	88.7913	81.823	92.2433	79.5699	47.3423	47.4922
g30821.t1	Transducin/WD40 repeat-like superfamily protein	Theobroma cacao	52.6666	40.2795	87.3715	75.7043	89.4508	93.8909	97.0719	103.99	101.436	95.1808	118.537	115.948	98.3846	98.2452
g30901.t1	Lipase/lipooxygenase, PLAT/LH2 family protein	Theobroma cacao	329.728	336.394	646.873	624.759	577.697	692.793	624.393	529.773	703.659	705.364	1329.94	1698.72	819.657	693.892
g31080.t1	latex cystatin	Hevea brasiliensis	324.064	342.552	560.171	603.669	497.428	664.728	760.088	917.923	873.552	820.101	1155.44	1081.46	614.66	572.132
g31217.t1	Peptide methionine sulfoxide reductase reductase	Theobroma cacao	18.6816	18.0518	25.1433	24.8627	27.7354	27.8051	35.4794	36.3579	39.6447	35.8708	36.4587	36.487	25.8233	19.923
g31402.t1	30S ribosomal protein S20 isoform 1	Theobroma cacao	113.189	108.888	187.389	192.729	302.545	293.024	268.536	317.654	328.257	288.333	381.739	358.066	210.154	195.09
g31704.t1	Cc-nbs-lrr resistance protein, putative	Theobroma cacao	6.04593	5.99511	6.64443	7.48827	9.26536	8.3575	6.87215	8.33707	14.5784	13.8471	23.7176	23.0742	8.27353	9.50659
g31813.t2	hypothetical protein CICLE_v10023047mg	Citrus clementina	55.7202	39.1645	92.9906	101.822	99.2411	100.911	44.7807	63.1508	100.38	79.871	164.912	168.057	83.965	64.0633
g31816.t1	Heavy metal transport/detoxification superfamily protein isoform 1	Theobroma cacao	4.98525	7.57196	8.22529	9.79757	10.4204	9.22704	9.71239	10.2193	18.0433	11.6701	31.807	35.6628	8.8303	6.20488
g31816.t2	Heavy metal transport/detoxification superfamily protein isoform 1	Theobroma cacao	11.8956	7.76896	14.6556	12.3362	9.60736	15.8958	12.5244	10.9928	15.3808	14.6328	29.5242	34.3908	9.0456	8.23428
g31867.t1	Iq-domain 14, putative isoform 1	Theobroma cacao	13.0272	12.2209	17.6029	16.9427	29.7011	31.1604	22.8086	20.5715	32.5853	31.6176	35.8261	35.486	26.4171	25.3563
g31917.t1	Chloroplast import apparatus 2, putative isoform 1	Theobroma cacao	35.2071	36.8528	39.4111	36.2395	49.7557	51.5792	45.6585	48.5492	65.2017	61.7761	187.524	201.951	78.2931	74.756
g31919.t1	hypothetical protein CICLE_v10024484mg	Citrus clementina	10.7183	8.77519	9.98297	18.817	23.1694	24.5659	30.5936	38.7476	31.7572	23.2707	50.953	47.4607	35.021	35.0318
g31939.t2	glutathione S-transferase omega	Jatropha curcas	38.3406	39.7329	43.9872	46.6045	33.1499	34.4837	68.0544	75.9634	52.6301	53.4181	55.827	59.5056	43.9493	52.9607
g31939.t3	glutathione S-transferase omega	Jatropha curcas	20.3637	22.467	25.9349	39.0921	23.0121	16.21	35.821	39.4649	32.7494	31.8212	46.6333	49.1569	23.19	27.2541
g31944.t1	PREDICTED: uncharacterized protein LOC100854102	Vitis vinifera	4.69587	8.29071	5.11926	5.54815	18.6175	16.5058	12.7888	11.3343	18.2208	14.9219	24.0098	27.6045	15.6414	15.2991
g31949.t2	Survival protein SurE-like phosphatase/nucleotidase	Theobroma cacao	14.34	15.6209	25.635	24.1834	22.3306	28.3991	23.5654	26.108	26.0131	29.1681	31.4077	34.4929	23.2034	25.1115
g31966.t1	Nitrate excretion transporter1, putative	Theobroma cacao	16.9849	18.8835	24.5105	26.7621	35.4436	33.0855	53.4803	52.8279	36.3316	32.4763	54.3769	57.8039	24.3643	22.4078
g31992.t1	Abscisic acid-responsive isoform 2	Theobroma cacao	39.6857	40.2223	34.7901	40.375	74.8994	85.2368	41.7204	39.7256	60.3606	61.0829	92.3039	92.8756	57.8577	58.8043
g32032.t1	Chloroplast-targeted copper chaperone, putative	Theobroma cacao	70.867	71.6369	82.2532	87.777	73.548	80.2928	95.8747	103.374	96.7624	90.4528	142.68	148.338	114.444	120.009
g32307.t1	hypothetical protein AMTR_s00049p00161820	Amborella trichopoda	30.7621	28.5074	26.687	30.7747	38.2073	34.2168	51.2421	56.0618	43.5941	43.6818	60.8015	59.9404	38.5349	36.3261
g32358.t1	Ribonuclease P protein component 3	Theobroma cacao	36.8597	31.9547	15.766	24.1113	27.4849	26.7553	34.439	34.5675	39.192	36.7001	44.335	43.1431	28.6464	31.7548
g32391.t1	potassium efflux antiporter	Populus trichocarpa	23.4995	25.2679	28.8294	31.9849	42.4068	42.4028	49.0049	48.6706	39.0846	40.5166	47.6781	46.5655	30.4546	35.7514
g32469.t1	predicted protein	Populus trichocarpa	4.55224	3.35371	9.99483	8.89586	6.05008	11.4384	5.73336	3.80235	11.4534	9.41301	18.7966	20.4032	3.30065	3.63785
g32721.t1	FIZZY-related 3 isoform 1	Theobroma cacao	6.58742	5.93165	7.48548	7.15269	17.4546	20.3726	15.0269	14.8815	15.6719	15.4601	23.9968	26.7601	7.73996	9.52798
g32929.t1	copper transport protein ATOX1	Hevea brasiliensis	649.837	552.856	1532	1621.26	1424.27	2251.5	1499.73	1591.11	2003.66	1870.23	2799.99	2751.02	1982.51	1643.26
g32974.t1	hypothetical protein CICLE_v10005068mg	Citrus clementina	30.084	29.2433	42.0466	41.4147	47.1905	55.6524	66.0419	59.8188	73.1211	66.4506	84.3732	87.353	44.7854	51.8682
g33204.t1	Ovate family protein 13, putative	Theobroma cacao	13.2966	13.9372	39.4684	35.9391	23.0847	23.8128	16.8613	22.4665	53.9063	47.4407	61.2523	59.5239	27.9889	27.3528
g33215.t1	acylphosphatase, putative	Ricinus communis	23.0733	27.4996	38.3571	31.5182	24.6782	19.7286	31.388	25.9203	42.6858	41.5547	65.7625	57.7047	42.1119	34.4535
g33412.t1	ubiquitin-conjugating family protein	Jatropha curcas	81.3525	78.7326	187.741	173.508	99.9865	139.314	130.08	157.109	165.525	144.501	249.151	234.606	125.849	154.753
g33496.t1	2-cysteine peroxiredoxin B	Theobroma cacao	176.952	192.068	276.815	258.949	485.445	476.047	541.821	617.407	531.605	502.276	684.737	646.584	415.341	408.679
g33498.t1	HVA22-like protein J, putative	Theobroma cacao	5.19191	8.40142	10.8455	13.8976	16.9727	14.2642	8.02913	8.95606	13.2222	9.29435	21.1932	21.9737	13.4438	14.42
g33512.t1	proline-rich protein	Daucus carota	692.158	649.048	2182.97	2355.84	1421.2	1532.47	2053.57	2007.31	2503.65	2505.71	3303.91	3565.11	3379.01	3051.49
g33653.t1	conserved hypothetical protein	Ricinus communis	26.1861	28.2953	26.3894	24.226	23.2235	26.3196	37.3771	31.0328	36.6883	32.0329	54.9865	48.6544	27.2579	24.6767
g33877.t1	Chaperone DnaJ-domain superfamily protein	Theobroma cacao	149.451	166.737	135.267	161.222	129.789	154.018	313.784	350.407	263.352	240.235	813.167	828.308	205.328	208.43
g34031.t1	unknown	Lotus japonicus	0	0	0	0	0	2.59504	0	0.634467	2.6404	1.70957	13.5831	8.44396	0	4.01819
g34048.t1			22.849	24.0001	26.3502	26.5267	24.1318	29.1909	31.8493	24.3845	32.299	22.0762	42.8276	51.9468	22.3815	16.941
g34124.t1	Uncharacterized protein TCM_020429	Theobroma cacao	15.646	15.1081	26.8711	27.4359	17.1044	29.7546	20.861	18.2164	22.4554	26.0366	38.421	31.6352	15.6632	25.3302
g34190.t1	PREDICTED: 23 kDa jasmonate-induced protein-like	Cucumis sativus	5.64404	6.05978	24.7418	25.6811	11.6683	15.9832	24.7391	23.3721	26.294	25.8772	31.6942	36.1558	13.983	13.4953
g34372.t1	50S ribosomal protein L29	Camellia sinensis	118.43	97.204	219.559	220.036	138.893	128.613	193.202	204.657	269.093	231.941	316.707	316.268	186.342	211.88
g34376.t1	Uncharacterized protein TCM_001076	Theobroma cacao	0.743462	1.15115	4.01201	5.67328	3.03147	6.93756	2.97268	2.02104	10.1214	11.7583	8.88551	14.6543	7.36801	7.489
g34498.t1	Uncharacterized protein TCM_028719	Theobroma cacao	0.940405	0.737992	2.95577	0.446543	1.47189	2.92378	4.59219	4.47072	3.00344	3.33371	9.04637	9.47348	1.8206	1.13778
g34685.t1	Alba DNA/RNA-binding protein	Theobroma cacao	22.0154	18.9815	34.4504	32.8957	27.6435	34.4637	28.529	24.3958	35.3585	31.2205	44.5924	46.2728	26.4926	23.2468
g34690.t1	Neomenthol dehydrogenase, putative	Theobroma cacao	29.1297	29.7411	27.103	34.0138	40.581	42.7529	25.9266	24.4367	40.8139	41.1027	52.0728	56.1797	36.9012	39.1413
g34691.t1	Neomenthol dehydrogenase, putative	Theobroma cacao	1.52942	0.817317	0.563883	1.45613	4.42259	3.41239	1.1235	3.38597	3.71752	4.30933	9.97305	9.46812	2.95771	2.8595
g34725.t1	pectin acetylesterase, putative	Ricinus communis	104.778	111.29	125.73	130.946	167.919	162.432	238.48	243.119	197.101	188.843	281.616	276.364	151.268	150.461
g34800.t1	Remorin family protein	Theobroma cacao	4.09689	5.37556	9.92809	9.80075	5.25678	7.79506	11.2876	11.6584	11.8789	9.80784	37.5998	37.3655	7.62819	5.32206
g34937.t1	Uncharacterized protein TCM_018911	Theobroma cacao	106.682	94.3046	119.263	80.9647	180.138	193.168	242.991	229.012	413.544	377.021	974.261	791.324	346.509	311.339
g34940.t1			70.9921	68.4102	71.1322	60.5739	73.4293	90.0624	69.944	90.8364	152.331	119.889	163.943	174.579	126.447	122.973
g35241.t1	conserved hypothetical protein	Ricinus communis	2.04681	2.70847	9.69862	7.94233	8.06873	8.12246	12.304	5.77458	10.8355	8.99658	17.0019	16.4236	6.8045	6.08665
g35484.t1	Disease resistance-responsive family protein	Theobroma cacao	1.43839	4.47882	12.2737	8.16513	7.14239	9.06198	5.47634	4.4567	20.9166	18.752	15.0591	18.566	11.34	8.93991
g35571.t1	RAB GTPase A1C	Theobroma cacao	33.1736	27.1426	39.5906	48.6538	50.8876	53.8463	63.5843	53.767	60.122	58.9759	71.0588	73.6437	48.5889	51.0978
g35665.t1	Alpha/beta-Hydrolases superfamily protein	Theobroma cacao	48.9827	47.9614	47.9324	46.7579	45.5353	50.7833	106.929	109.01	96.6652	91.2992	131.42	136.755	79.4564	82.3978
g35799.t1	Uncharacterized protein isoform 1	Theobroma cacao	5.1323	5.68454	7.50941	9.17211	9.43674	8.30586	14.4718	16.3357	13.5097	14.1133	23.0911	26.511	8.22642	9.82902
g35809.t1	unnamed protein product	Vitis vinifera	19.0235	19.0887	29.454	36.9971	26.0939	21.6283	22.9822	24.1699	28.0758	25.9535	38.8265	40.8664	27.8557	32.4954
g35811.t1	CASP-like protein GSVIVT01008618001	Theobroma cacao	4.83079	3.96704	6.58396	6.20529	13.0221	16.8817	8.07367	9.45053	14.3157	14.6475	22.4936	18.344	18.9234	16.5094
g35873.t1	Domain of Uncharacterized protein function	Theobroma cacao	55.8931	74.3692	132.821	115.632	113.463	119.571	133.839	113.705	124.294	115.214	168.212	160.912	117.033	102.754
g35901.t1	predicted protein	Populus trichocarpa	27.1314	24.7463	21.9726	22.3842	20.5415	27.2194	20.7272	20.8524	37.7746	30.0506	56.6653	44.0335	27.7288	25.4777
g36042.t1	hypothetical protein CICLE_v10012384mg	Citrus clementina	28.3965	24.3962	50.359	51.6784	51.1392	54.2132	58.7351	55.2663	67.626	69.2368	60.0957	60.7524	24.3548	20.8415
g36381.t1	Glycine-rich RNA-binding protein 4 isoform 1	Theobroma cacao	54.7163	70.6916	62.5523	80.2455	98.3514	78.5564	87.837	104.286	87.8483	78.4754	122.244	133.231	75.6847	73.5703
g36395.t1	Histone chaperone ASF1A	Theobroma cacao	31.0811	31.6756	41.2929	59.2023	35.5866	37.6203	41.2516	54.1673	42.7581	34.9532	66.7872	68.1418	34.7634	37.4685
g36421.t1	Phospholipase A2 family protein isoform 1	Theobroma cacao	12.7739	13.6738	25.1964	22.6757	13.1613	13.0573	24.0596	27.9147	21.7363	22.4462	42.6847	35.8549	17.5312	17.4215
g36426.t1	RNA-binding (RRM/RBD/RNP motifs) family protein	Theobroma cacao	33.0831	18.9827	53.813	53.5419	30.7603	43.3698	55.7299	57.244	60.7418	48.5454	67.1769	70.457	54.1268	49.2249
g36438.t1	hypothetical protein PRUPE_ppa024199mg	Prunus persica	0	0.443007	1.13263	0.506437	0.41476	0.882399	1.9193	1.72991	1.26903	1.44434	6.98392	6.89631	1.4131	2.02573
g36610.t1	PREDICTED: protein GAST1-like	Cucumis sativus	12.1336	13.5207	62.2179	57.5241	20.8744	24.2268	27.471	24.1046	56.2631	56.5661	100.499	108.439	73.8186	73.1043
g36610.t2	PREDICTED: protein GAST1-like	Cucumis sativus	20.5326	21.0512	85.3784	95.2128	46.2746	56.7413	51.7598	42.9151	92.0683	107.175	150.873	142.745	129.233	130.696
g36688.t1	Myb domain protein 25, putative	Theobroma cacao	5.35278	3.65605	10.5437	8.49655	8.00623	8.32308	9.49695	11.117	8.1121	9.02026	16.795	17.5126	8.88221	6.83339
g36783.t1	predicted protein	Populus trichocarpa	22.1377	21.1501	31.9389	38.1696	39.3539	47.5542	52.1466	46.1998	48.0637	42.8733	62.3929	62.5309	33.7726	42.3038
g36877.t1	hypothetical protein CICLE_v10002669mg	Citrus clementina	53.8559	46.1975	96.2144	101.289	82.4556	99.064	166.542	150.028	139.647	136.469	164.185	173.942	119.555	88.0014
g36890.t1	Cytochrome b561/ferric reductase transmembrane family protein	Theobroma cacao	21.2746	22.4321	16.269	17.6595	33.8751	31.9885	22.2015	16.1439	35.833	32.5589	45.9143	48.4193	26.5183	27.8453
g36947.t1	Nitrate transporter 1.5	Theobroma cacao	8.21744	8.26308	19.1238	20.6412	20.567	18.0211	20.4159	22.4212	28.2394	27.9745	23.6246	25.1912	14.7759	15.0161
g36983.t1	Phosphatase 2C family protein isoform 1	Theobroma cacao	13.222	13.9182	10.0635	9.25766	12.6444	12.3904	18.9482	16.1124	16.2109	15.8726	27.5024	23.9877	12.0062	15.0329
g37002.t1	Uncharacterized protein TCM_040775	Theobroma cacao	0	8.8948	3.24503	7.80642	0	7.60384	4.88788	10.3112	18.1921	10.9205	22.0838	21.9964	21.735	14.4858
g37101.t1	Disease resistance protein family isoform 1	Theobroma cacao	2.61026	2.48667	3.7562	2.83326	5.98072	7.38652	10.2794	7.69674	6.88043	5.24398	21.0263	16.6093	5.16245	4.92947
g37169.t1	Endosomal targeting BRO1-like domain-containing protein isoform 2	Theobroma cacao	5.16169	4.54772	8.62037	9.38794	14.4871	13.8992	18.1382	19.6511	16.9778	14.5405	22.8461	21.9455	8.44631	8.77161
g37183.t1	Transcription factor-like protein	Theobroma cacao	80.3187	83.2903	111.425	112.22	73.0358	82.7738	105.9	107.196	122.839	121.516	393.017	373.135	130.425	128.157
g37310.t1	hypothetical protein PRUPE_ppa011119mg	Prunus persica	11.1975	12.3057	21.6471	19.0172	18.4055	24.1933	19.2828	25.8575	25.9581	22.3657	31.283	27.3162	27.6156	19.8574
g37461.t1	NAD(P)-binding Rossmann-fold superfamily protein isoform 1	Theobroma cacao	30.48	29.6589	26.997	24.7352	32.4103	29.3774	48.1671	52.4092	36.126	34.447	52.8251	57.2866	28.4945	28.4724
g37499.t1	S-adenosyl-L-methionine-dependent methyltransferases superfamily protein	Theobroma cacao	47.1427	47.4977	69.0574	75.4341	103.994	111.2	108.37	114.727	84.8605	83.1727	112.547	98.1294	59.6447	62.6784
g37759.t1	Caffeic acid 3-O-methyltransferase 1 isoform 1	Theobroma cacao	25.5714	26.9807	22.6253	19.2989	41.0895	34.5281	36.6586	44.139	40.6374	39.5154	54.9426	50.0549	28.0447	29.0628
g37878.t1	conserved hypothetical protein	Ricinus communis	42.1562	43.1019	125.053	143.979	93.2289	87.9636	63.5621	74.0334	93.8439	98.6049	216.77	255.107	86.5788	71.1651
g38037.t1	Uncharacterized protein TCM_037632	Theobroma cacao	17.4361	15.1499	15.508	14.024	26.6221	28.4792	31.9562	28.7656	35.106	31.8668	89.5291	91.2732	34.2336	36.4991
g38037.t2	Uncharacterized protein TCM_037632	Theobroma cacao	18.426	15.4917	12.0672	12.0789	21.943	21.4788	27.4441	28.3827	31.3413	33.1446	80.466	76.906	34.6656	31.0404
g38212.t1			209.575	218.085	647.849	551.784	505.094	597.774	529.384	403.87	580.835	624.929	1008.84	927.484	301.517	226.817
g38214.t1	predicted protein	Populus trichocarpa	5.48696	5.58713	9.82315	4.40365	5.72685	7.09333	9.88221	11.7357	13.6068	12.0229	45.6007	55.9169	12.6501	5.6475
g38234.t1	Uncharacterized protein TCM_000822	Theobroma cacao	7.98087	4.3017	9.51752	10.4903	15.1888	17.6448	10.2614	12.3555	14.8264	15.8221	19.9763	18.3846	11.5179	14.4699
g38234.t3	Uncharacterized protein TCM_000822	Theobroma cacao	5.56818	5.17342	14.1557	9.55053	13.1586	15.4566	12.5124	10.6167	12.6616	15.74	15.5695	19.209	11.8278	13.4501
g38315.t1	Uncharacterized protein TCM_029293	Theobroma cacao	20.4363	20.891	15.4388	15.8854	12.4588	12.9325	37.0855	36.3714	34.3665	35.5785	78.6025	84.2839	38.5962	39.2594
g38352.t1	alcohol dehydrogenase, putative	Ricinus communis	98.644	93.8247	96.2592	84.5133	95.3768	94.6621	204.845	203.173	162.16	149	159.03	167.215	140.964	146.148
g38612.t1	Major latex protein, putative	Ricinus communis	3.19387	7.00519	3.5503	3.16081	10.5529	18.0545	11.4774	13.0121	14.3619	11.6234	23.8713	23.0129	8.54665	4.73533
g38654.t1			19.941	20.8804	44.9573	49.2355	34.5894	44.1478	71.6287	60.602	58.2517	58.8747	53.9575	62.466	30.8079	32.5578
g38733.t1	glutaredoxin-1, grx1, putative	Ricinus communis	70.5172	67.7312	96.1844	94.4958	71.4883	77.6247	81.672	71.8324	108.802	97.0991	144.564	182.727	108.942	82.7817
g39005.t1	PLAT/LH2 domain-containing lipoxygenase family protein isoform 2	Theobroma cacao	21.6166	20.3766	24.5711	24.9503	33.7481	34.066	41.4284	36.8273	32.6976	32.669	55.7186	53.5147	29.8836	34.5717
g39080.t1	PREDICTED: uncharacterized protein LOC101252117	Solanum lycopersicum	6.08352	5.33955	7.39582	6.28521	9.39651	9.13458	12.7573	13.5675	11.7398	10.5158	19.4783	19.3569	7.99873	9.46673
g39082.t1	hypothetical protein CICLE_v10023083mg	Citrus clementina	24.833	20.6462	30.9408	19.0587	36.9463	39.9314	30.5418	40.5655	42.5003	44.6367	61.8822	46.4826	39.7049	30.7129
g39108.t1	PREDICTED: uncharacterized protein LOC100807540	Glycine max	14.8432	14.4198	17.9096	18.6571	21.534	22.6027	33.6354	32.7422	31.6818	31.2833	46.6812	59.906	25.7413	21.0343
g39108.t2	PREDICTED: uncharacterized protein LOC100807540	Glycine max	15.6415	14.8903	16.7188	15.2044	22.5905	24.8038	35.7753	33.9251	35.1766	36.3946	50.8954	52.746	25.6965	23.9084
g39258.t1	Uncharacterized protein TCM_006161	Theobroma cacao	32.7557	25.8352	22.917	33.0624	32.2889	27.6034	54.0952	55.4757	33.7385	24.9664	93.7389	90.2762	20.001	13.996
g39267.t1	Potassium/sodium hyperpolarization-activated cyclic nucleotide-gated channel 1	Theobroma cacao	34.2812	24.77	56.1898	61.5084	52.8455	60.9311	65.3263	71.5561	60.3802	56.0685	78.3469	73.7463	28.6765	33.0774
g39279.t1	hypothetical protein AMTR_s00002p00262170	Amborella trichopoda	209.274	221.921	353.849	478.479	278.855	383.279	366.206	395.958	507.118	421.176	806.386	828.749	385.576	285.509
g39333.t1	Ribonuclease 2, putative	Theobroma cacao	94.7	93.9394	151.528	133.697	167.896	208.169	156.504	158.336	346.377	355.501	469.995	463.967	193.338	173.777
g39657.t1	hypothetical protein CICLE_v10020512mg	Citrus clementina	55.0306	61.7438	51.3604	58.1054	83.8728	85.4392	120.337	115.431	136.089	122.372	153.076	155.593	151.515	141.654
g39664.t1			0	0	3.89428	0	0	0	3.52263	0	3.99447	0	18.7018	5.52555	0	3.32789
g39665.t1	Phototropic-responsive NPH3 family protein	Theobroma cacao	21.4769	24.4185	22.1718	21.456	29.4658	31.9376	45.3478	44.8014	52.8734	51.0246	58.0776	55.3299	54.0769	51.7168
g39693.t1	Ribosomal L18p/L5e family protein	Theobroma cacao	47.4601	40.8531	94.3155	95.243	106.273	103.961	123.075	137.718	149.234	147.623	195.144	179.94	84.6518	81.8677
g39777.t1	Ubiquitin-like superfamily protein	Theobroma cacao	169.903	164.186	241.971	252.93	224.521	218.464	205.355	225.781	262.011	259.018	414.607	410.726	225.724	212.093
g39778.t1	hypothetical protein CICLE_v10017336mg	Citrus clementina	3.26469	4.91514	8.62446	7.26839	3.56283	6.52102	7.74748	3.00857	15.6315	8.51154	14.2865	24.8552	7.58001	9.34005
g39781.t1	10-formyltetrahydrofolate synthetase	Populus trichocarpa	36.8667	27.3789	53.8562	39.596	60.5603	52.0768	98.2845	102.952	56.0145	70.1861	126.165	112.725	47.9336	56.8786
g39944.t1	Ribosomal protein L13 family protein	Theobroma cacao	66.981	56.3612	86.6495	83.0294	130.756	136.143	124.411	136.378	141.431	138.005	156.413	139.768	96.3961	103.971
g40011.t1	Cytochrome c	Theobroma cacao	11.313	9.58219	8.50978	10.1653	19.1634	19.1509	25.4111	21.4992	24.9437	20.4053	28.1969	24.5881	14.214	21.266
g40094.t1	Phototropic-responsive NPH3 family protein isoform 1	Theobroma cacao	29.2183	26.2617	15.0024	16.1127	28.92	31.579	29.9659	28.9412	24.779	26.7032	37.0813	35.0695	25.6934	27.0453
g40095.t1	LOB domain-containing protein 38, putative	Theobroma cacao	13.2821	18.4087	15.6839	13.4938	15.1807	22.669	22.8512	17.4094	14.4168	17.4922	57.1172	54.2831	24.6928	26.2338
g40100.t1	hypothetical protein PRUPE_ppa010063mg	Prunus persica	19.8137	20.3771	34.4031	31.9913	41.2922	31.2062	39.0002	34.8751	38.4619	39.1227	52.5738	45.6365	42.1336	42.014
g40165.t1	PREDICTED: uncharacterized protein LOC100807031	Glycine max	21.9374	23.1082	30.3275	31.9148	44.2312	41.4841	42.9749	44.1005	44.828	43.6164	51.0772	46.7221	41.3757	38.4124
g40275.t1	hypothetical protein CICLE_v10012405mg	Citrus clementina	31.6903	28.1161	56.0026	47.0546	44.9037	53.2503	74.3495	75.754	48.0096	44.822	69.2391	64.5655	40.1823	39.841
g40297.t1	HXXXD-type acyl-transferase family protein, putative	Theobroma cacao	42.8719	41.1049	45.1388	49.2996	33.7874	33.2124	44.4647	48.5664	59.5735	54.0731	65.2876	68.397	44.8626	43.369
g40330.t1			2.06303	1.48653	4.68088	5.70961	5.04522	4.13455	4.92091	4.69085	5.44209	4.78105	12.503	12.5924	7.09656	7.00263
g40490.t1	PREDICTED: heat shock factor-binding protein 1-like	Cicer arietinum	17.7457	19.4872	13.5881	30.9233	24.1866	38.0865	34.917	26.5099	33.5131	29.4148	51.5579	31.5217	26.323	29.9551
g40808.t1	alpha-amylase inhibitor alpha subunit family protein	Populus trichocarpa	53.3881	58.9177	70.223	56.8293	91.2133	99.381	67.234	58.0652	87.1824	87.4347	123.903	121.505	124.985	118.37
g40833.t1	dehydrin 13	Oryza sativa Indica Group	577.787	550.096	913.221	860.729	572.804	902.405	950.132	915.094	1117.06	1022.61	4190.66	4076.01	823.214	851.605
g40856.t1	predicted protein	Populus trichocarpa	10.3601	16.3886	17.3564	28.3979	19.7097	30.1176	19.5606	23.6963	40.4597	40.792	67.1407	60.2861	33.3478	27.8037
g40978.t1	hypothetical protein CICLE_v10006056mg	Citrus clementina	11.8877	14.2573	32.2953	32.3021	30.738	29.2889	19.9835	22.0152	33.8436	34.6734	50.1625	51.3506	21.0016	18.5598
g40988.t1	histone H2B2	Hevea brasiliensis	100.846	90.5514	85.7408	104.922	171.004	204.363	142.503	145.209	253.158	240.361	270.534	283.709	166.893	154.028
g41074.t1	Homeobox gene 1, putative	Theobroma cacao	11.2188	9.14302	4.30055	5.78942	12.1457	11.7498	14.4662	14.5677	12.7964	12.5294	21.3052	18.6988	10.5704	10.4407
g41180.t1	hypothetical protein PRUPE_ppa013423mg	Prunus persica	30.0984	29.6039	43.5465	27.7534	31.4877	30.0505	42.829	43.6521	47.6474	45.288	61.2262	65.8167	37.7085	42.7651
g41344.t1	Uncharacterized protein TCM_000814	Theobroma cacao	5.339	6.75214	12.6411	16.9831	12.591	19.3515	7.67246	8.89908	11.9226	11.4026	24.6183	23.549	3.8572	6.70603
g41376.t1	hypothetical protein CARUB_v10026973mg	Capsella rubella	20.9408	28.7155	30.1235	32.7623	55.0609	50.3355	36.6633	39.3162	62.4169	54.2202	73.0059	75.6563	36.2955	35.4742
g41377.t1	Folic acid and derivative biosynthetic process, putative	Theobroma cacao	21.4737	25.3258	27.5283	32.7201	32.3956	31.6877	26.2547	30.4216	51.5778	48.3852	49.8896	48.1377	35.295	41.0228
g41403.t1	PREDICTED: uncharacterized protein At2g23090-like	Setaria italica	67.1333	106.63	169.54	133.45	109.093	143.799	123.858	124.382	196.518	166.242	235.466	234.067	123.547	102.617
g41532.t1	Ureidoglycolate hydrolases	Theobroma cacao	50.3834	41.798	61.203	52.49	43.5006	53.9757	71.7141	74.5794	71.394	67.9605	104.688	103.611	59.119	52.2205
g41965.t1	DIV1A protein	Theobroma cacao	132.82	125.331	89.9328	84.7515	114.941	122.547	156.019	143.887	120.586	121.364	176.863	174.286	149.519	145.056
g41982.t1			433.122	423.05	879.898	905.541	1099.21	1168.69	1660.98	1634.62	1141.32	1191.89	1600.94	1547.08	523.223	465.869
g42107.t1	Ribonuclease 2, putative	Theobroma cacao	1180.58	1239.27	1697.8	1704.45	1790.12	1576.77	1315.89	1417.19	2005.83	1842.57	3954.24	3841.87	1320.07	1244.48
g42192.t1	hypothetical protein CICLE_v10006141mg	Citrus clementina	36.0513	34.6272	57.7248	67.5983	45.322	60.5733	39.8355	39.7176	63.331	62.0881	95.977	111.539	56.8103	52.4186
g42193.t1	Lactoylglutathione lyase / glyoxalase I family protein isoform 1	Theobroma cacao	72.5524	88.4321	131.837	159.79	126.495	118.287	105.971	118.871	111.304	93.9129	170.531	160.713	72.9942	73.4716
g42386.t1	hypothetical protein PRUPE_ppa019876mg, partial	Prunus persica	295.321	188.085	112.192	167.443	250.295	270.018	151.856	260.923	217.173	264.22	257.693	293.872	247.798	154.356
g42726.t1	High mobility group B1 isoform 2, partial	Theobroma cacao	160.145	162.679	233.749	261.671	184.601	205.322	290.055	286.237	393.615	340.095	724.369	733.888	257.009	258.786
g42893.t1	hypothetical protein POPTR_0004s05350g	Populus trichocarpa	59.7993	66.2685	72.9574	74.7245	106.432	100.785	90.2033	88.1679	141.869	135.996	164.115	151.116	114.436	115.408
g42909.t1	hypothetical protein VITISV_023174	Vitis vinifera	1378.18	1348.64	2317.33	2543.2	1583.65	1917.94	2297.79	2260.9	2279.74	2241.79	4147.86	4396.39	1737.79	1315.03
g43306.t1	Zinc finger protein CONSTANS-LIKE 2	Theobroma cacao	73.9645	67.9895	77.0689	79.9785	45.386	43.2326	98.5443	87.4447	155.376	163.887	190.735	196.019	137.819	132.623
g43374.t1	conserved hypothetical protein	Ricinus communis	30.0547	29.7666	44.1537	44.4149	45.0369	45.0125	73.6017	74.149	57.1543	54.8153	73.1211	64.154	42.0916	45.1888
g43376.t1	conserved hypothetical protein	Ricinus communis	194.205	193.484	398.141	400.56	374.272	413.96	473.925	458.604	585.255	593.238	640.007	650.684	368.524	364.484
g43442.t1	Thioredoxin H-type 1, H1,TRX1	Theobroma cacao	159.882	166.712	213.529	180.012	192.394	169.369	356.59	329.088	342.862	337.924	455.279	453.616	292.065	240.489
g44162.t1	HXXXD-type acyl-transferase family protein	Theobroma cacao	75.9036	70.5758	110.643	116.6	177.671	194.048	125.393	121.805	248.769	242.366	195.118	202.849	152.889	140.898
g44200.t1	PREDICTED: uncharacterized protein LOC102593371	Solanum tuberosum	4.27685	7.39804	14.7151	13.8081	8.02252	7.8226	20.2168	16.0129	23.3002	16.7787	52.8982	47.0959	30.0226	18.5365
g45019.t1	30S ribosomal protein S9	Arabidopsis thaliana	35.4564	35.4549	69.6822	70.2779	87.8439	99.1209	117.035	123.619	140.708	130.238	158.771	149.667	94.208	114.292
g45184.t1	Polcalcin Jun o, putative	Theobroma cacao	16.4529	10.7325	19.0868	21.9517	27.5679	36.9056	40.1018	34.6433	41.4719	41.3076	47.0422	54.242	39.261	27.2033
g45294.t1	PREDICTED: uncharacterized protein LOC100249838	Vitis vinifera	91.0804	100.605	89.9668	108.033	100.711	121.748	119.596	134.871	116.72	102.48	208.413	206.016	98.1281	100.576
g45301.t1	Ribosomal protein S10p/S20e family protein isoform 1	Theobroma cacao	20.4116	17.141	38.2046	38.5786	43.4614	40.4375	68.1466	73.0389	67.9882	61.2577	90.461	85.6559	37.4686	38.6603
g45301.t2	hypothetical protein CICLE_v10009615mg	Citrus clementina	16.5517	30.8652	50.7351	62.4537	80.326	74.1287	104.914	124.262	99.959	95.8616	172.508	171.333	69.5821	54.1786
g45337.t1	Uncharacterized protein TCM_015294	Theobroma cacao	52.147	57.7542	68.6563	73.1146	93.5819	81.7721	72.8254	80.9835	93.5542	92.2259	125.895	131.374	115.302	108.636
g45372.t1	Vacuolar ATPase subunit F family protein isoform 2	Theobroma cacao	69.7068	72.843	69.2547	92.9254	103.08	84.9044	94.6357	128.142	121.602	114.642	186.296	197.401	113.422	99.3385
g45413.t1	Chloroplastic lipocalin	Theobroma cacao	14.7037	15.6383	20.5202	28.6844	31.6177	30.1377	31.2331	34.7442	34.3878	27.734	49.1315	44.672	31.1157	28.9336
g45684.t1	hypothetical protein CICLE_v10032906mg	Citrus clementina	12.2141	14.8854	23.656	29.3734	13.7372	19.0408	24.902	18.4619	26.3477	25.2984	34.6007	36.4886	18.7056	20.4963
g45714.t1	Peptide methionine sulfoxide reductase	Theobroma cacao	117.421	115.214	210.669	208.758	107.795	119.538	153.994	148.213	221.44	201.977	282.218	273.16	198.216	172.765
g45716.t1	hypothetical protein CICLE_v10020781mg	Citrus clementina	46.1653	43.5102	68.0313	56.7176	109.607	117.544	95.3827	101.423	138.562	132.525	145.361	142.82	68.9642	71.4509
g45888.t1	PREDICTED: uncharacterized protein LOC101213807	Cucumis sativus	8.78455	8.11761	16.8147	15.1903	17.1465	21.5196	18.0228	16.6989	22.2469	18.4876	28.666	29.2868	17.6444	17.1367
g45888.t2	PREDICTED: uncharacterized protein LOC101213807	Cucumis sativus	8.58246	8.12552	12.8313	12.7515	17.8044	19.6816	14.2878	14.5671	18.0836	18.2999	30.0713	30.8945	15.7756	16.9678
g46233.t1	hypothetical protein CICLE_v10034008mg	Citrus clementina	41.6514	54.3862	91.9026	91.1555	61.6602	68.9092	87.7254	76.2349	112.491	100.993	146.064	139.014	83.4253	84.1762
g46432.t1	hypothetical protein PRUPE_ppa017982mg	Prunus persica	74.5878	80.8522	144.034	132.789	143.3	150.577	119.568	124.931	199.16	184.764	418.287	414.135	160.052	154.258
g46492.t1	PREDICTED: uncharacterized protein LOC101299716	Fragaria vesca subsp. vesca	18.3339	17.6935	42.1299	34.7317	30.1803	40.3589	49.0883	43.6476	42.3258	37.38	102.727	98.427	22.7927	27.0584
g46699.t1	RING-H2 finger protein ATL2J, putative	Theobroma cacao	27.1143	22.3553	54.574	51.7683	26.1048	28.0547	34.7371	40.4236	55.8585	52.3805	91.3781	96.4781	64.4665	52.6629
g47106.t1	UDP-Glycosyltransferase superfamily protein, putative	Theobroma cacao	2.32221	3.07503	5.46097	4.62391	6.87976	8.43153	7.17931	6.74648	11.3898	10.1168	13.2871	14.6646	6.20856	5.14557
g47223.t1	hypothetical protein POPTR_0003s220001g, partial	Populus trichocarpa	6.42266	6.7875	6.73933	8.05907	16.1603	13.3798	18.7054	16.8474	19.1578	19.4209	26.7781	26.7308	20.0421	17.376
g47306.t1	unnamed protein product	Vitis vinifera	13.0362	10.2065	24.1085	27.4865	30.7624	33.9798	42.3483	36.599	34.7979	41.5399	59.6838	63.2191	39.4298	30.8944
g47453.t1	Thioredoxin superfamily protein isoform 1	Theobroma cacao	24.8611	25.7677	43.2188	42.4732	52.1271	54.3621	86.6528	88.3778	81.9608	81.1813	74.0219	74.3471	48.7512	55.257
g47801.t1	Cc-nbs-lrr resistance protein, putative	Theobroma cacao	65.9864	69.8341	42.946	44.5536	63.3426	61.8637	100.137	97.6211	81.0868	81.8664	167.794	165.665	68.447	71.638
g47943.t1	RNA-binding region RNP-1 (RNA recognition motif), putative isoform 1	Theobroma cacao	45.5246	43.1969	41.0926	37.532	44.3307	43.7797	46.574	43.5098	46.4304	45.4433	86.7331	87.3334	49.182	39.8979
g47997.t1	Anthocyanidin 3-O-glucosyltransferase 5	Theobroma cacao	14.8902	14.4956	13.7867	15.3535	24.0556	27.777	38.5783	37.7193	40.0107	37.851	58.9707	58.0856	38.3154	36.1563
g48044.t1			5.55583	12.212	11.2348	17.0357	10.2444	10.4578	14.0656	10.9887	15.1148	11.4211	26.4644	24.7914	14.1137	15.0478
g48242.t1	PREDICTED: uncharacterized protein LOC100854073	Vitis vinifera	77.1635	71.34	73.8172	77.8766	70.1753	76.0855	81.9278	72.1293	76.8796	73.4352	136.725	130.474	108.39	96.4866
g48403.t1			43.4943	40.6514	56.4054	55.1524	51.7583	51.7628	55.5874	57.1198	47.2582	47.3035	76.3143	82.43	39.8226	39.3479
g48525.t1			13.786	11.898	10.8343	9.23727	21.692	22.2855	24.0521	25.8178	18.2833	18.1906	26.4638	31.1185	19.444	19.1385
g48525.t2			14.1665	12.5499	9.60437	15.541	29.0115	26.5248	25.7823	28.6293	22.5132	17.5075	41.8034	41.4952	21.3942	24.9617
g48998.t1			16.161	13.7356	41.4656	23.7236	26.447	41.8018	52.2696	48.2926	41.8608	48.1414	84.4693	85.9615	31.0439	20.6183
g49004.t1			5.90432	5.49207	7.37622	5.54611	7.88472	8.22662	10.411	11.9573	12.4512	12.7781	17.2132	21.3822	12.3047	13.9428
g49245.t1			24.4276	32.4475	42.4871	45.4427	45.7281	44.9295	53.8295	72.6122	61.1712	56.1822	176.293	139.424	65.5557	54.3763
g49277.t1			49.9723	39.9821	65.8486	61.138	62.2936	63.1812	68.115	72.2156	84.775	74.2668	128.107	109.189	49.6025	53.1164
g49277.t2			39.4489	35.2977	53.0448	65.5054	59.0529	62.1931	59.8114	68.3936	78.5503	67.502	114.48	100.233	47.8815	62.0237
g50013.t1			8.05455	4.57142	11.6136	14.5627	15.1984	16.6371	12.069	11.7449	12.0686	12.9077	21.428	44.6633	12.7129	8.51293
g50251.t1	PREDICTED: uncharacterized protein LOC101203466	Cucumis sativus	66.0282	68.7682	115.983	111.085	132.283	145.037	129.794	137.053	143.698	144.522	147.711	143.272	58.4539	56.7244
g50276.t1	predicted protein	Populus trichocarpa	12.247	18.1522	32.823	40.989	41.6896	39.8949	30.8942	36.1537	36.8823	33.6739	46.5733	56.1908	21.3372	19.4
g50702.t1	Nitrate transporter 1:2	Theobroma cacao	4.79076	5.66964	17.2411	20.5823	10.0992	8.93919	13.2241	13.2787	13.1345	16.6958	29.6454	32.1167	8.56006	11.6924
g50976.t1	PREDICTED: UDP-sulfoquinovose synthase, chloroplastic-like	Setaria italica	88.8773	86.3756	101.103	107.185	174.646	178.218	238.351	241.844	234.681	225.273	222.887	225.733	135.511	133.309
g51228.t1	Malectin/receptor-like protein kinase family protein, putative	Theobroma cacao	12.5362	10.4446	16.1105	12.0037	10.3731	11.5605	14.0307	14.9757	16.7559	13.9934	28.5044	30.0512	18.9383	16.2999
g51906.t1	hypothetical protein PHAVU_003G266300g	Phaseolus vulgaris	28.934	28.8474	42.3735	47.1849	64.1881	76.0528	70.1194	62.2212	84.2106	86.6357	86.7485	87.8143	65.0509	65.0644
g52057.t1	conserved hypothetical protein	Ricinus communis	39.9097	35.2865	42.4472	33.716	40.3353	50.0516	59.0786	52.3056	68.4257	66.1772	88.1213	75.346	45.9281	34.8876
g52087.t1	PREDICTED: disease resistance response protein 206	Vitis vinifera	4.05518	3.80972	9.85062	7.32419	13.4944	13.5669	11.5566	10.8904	18.4817	19.8726	30.1562	30.2384	15.8996	13.4976
g52201.t1	hypothetical protein CICLE_v10005598mg	Citrus clementina	34.3285	42.7897	84.4815	81.3191	70.0119	75.9243	83.6276	81.8427	107.47	104.765	149.638	140.75	93.5164	83.2324
g52631.t1			1.62881	1.28622	11.758	9.3027	1.34528	4.53852	16.9542	11.9656	13.9191	12.8926	26.8877	33.6679	1.78026	5.00066
g52922.t1	PREDICTED: caffeic acid 3-O-methyltransferase	Vitis vinifera	7.76804	6.4917	8.5915	10.976	10.401	12.2353	13.58	15.3868	9.65413	9.70306	20.2087	25.0617	11.8182	10.9606
g53414.t1			0	0	0	8.0814	0	10.542	3.76695	0	8.6381	6.77805	18.056	73.6751	0	0
g53614.t1			11.6706	12.1931	0	2.60666	7.78282	0	6.97708	5.23785	14.3617	17.5667	30.0038	23.6323	27.9327	19.3555
g53750.t1	Uncharacterized protein isoform 1	Theobroma cacao	1.60252	2.39235	0	1.39058	0	3.8372	6.33938	1.34115	1.25375	3.40621	10.4923	22.0083	0	9.23377
g54040.t1			36.6929	39.8877	268.618	271.367	133.19	152.546	201.586	210.525	347.72	327.702	554.336	572.261	204.594	192.496
g54344.t1	RecName: Full=30S ribosomal protein S1, chloroplastic; AltName: Full=CS1; Flags: Precursor	Spinacia oleracea	96.4247	92.0515	171.226	170.006	224	230.421	360.606	312.225	289.729	297.89	368.966	346.175	210.124	202.074
g55264.t1	PREDICTED: disease resistance response protein 206-like	Fragaria vesca subsp. vesca	16.474	16.5239	14.149	14.17	17.6214	25.2624	16.9886	18.826	29.2506	26.0841	45.611	53.8492	27.814	24.9755
g55759.t1	Basic fibroblast growth factor receptor 1, putative	Theobroma cacao	29.5177	32.6883	71.1419	71.0284	72.25	75.9626	69.453	70.5078	89.1133	94.7323	175.202	169.305	54.8245	55.2828
g55770.t1			8.24568	8.07667	14.3754	7.81384	6.41838	12.8708	11.3819	14.5686	10.4736	13.4343	26.8062	20.3721	8.09293	12.44
g55958.t1	hypothetical protein PRUPE_ppa005406mg	Prunus persica	32.377	3.9551	18.397	22.6214	8.3897	15.9322	22.202	17.6341	18.9398	16.6629	62.1758	48.8279	16.449	16.6368
g57137.t1	hypothetical protein CICLE_v10026696mg	Citrus clementina	44.7639	41.6523	89.6573	58.2094	41.7163	69.6978	64.5133	71.5107	69.2526	50.2103	169.143	168.505	47.292	48.914
g57436.t1	HXXXD-type acyl-transferase family protein, putative	Theobroma cacao	203.635	213.152	127.01	142.282	217.76	204.986	243.816	231.33	250.763	241.322	334.79	350.981	198.43	195.94
g57527.t1	Purple acid phosphatase 26 isoform 2	Theobroma cacao	21.881	14.9578	25.8947	23.8599	40.9436	38.0308	35.0979	28.9793	55.3691	45.7371	74.8568	79.1684	41.8991	45.7361
g57603.t1	hypothetical protein CICLE_v10024539mg, partial	Citrus clementina	28.2444	34.7984	19.2627	17.7135	28.9105	32.3697	35.2634	35.1239	33.9154	30.9277	46.5931	48.2166	27.7699	28.7204
g59711.t1	hypothetical protein CICLE_v10031874mg	Citrus clementina	25.3297	24.3497	21.046	26.4786	51.0585	46.9301	46.1392	42.3638	35.9968	39.5886	53.2893	56.5365	37.1268	32.1359
g59716.t1			0.866104	2.78921	3.99739	5.44944	12.8799	11.952	6.04984	6.07254	2.27614	3.25596	9.80965	8.38525	2.94238	4.76617
g60143.t1	UDP-glucuronosyltransferase, putative	Ricinus communis	189.183	182.295	173.707	149.757	261.738	266.751	218.44	234.776	240.682	262.946	424.692	421.122	167.445	166.69
g60147.t1	hypothetical protein CICLE_v10006141mg	Citrus clementina	15.0608	16.9583	28.5269	36.0672	16.4805	21.9962	17.0288	17.2202	41.5607	29.2668	64.5444	55.543	24.3301	20.159
g61324.t2	ABI-1-like 1, putative isoform 3	Theobroma cacao	8.66301	7.49685	14.6676	9.13827	8.18527	10.9567	14.202	13.2975	11.1918	12.6191	27.843	21.4185	12.0936	11.6734
g61324.t3	ABI-1-like 1, putative isoform 3	Theobroma cacao	11.2925	11.0709	6.28283	9.01545	7.82754	14.8675	21.7794	18.7469	18.5486	14.9585	23.9894	25.0389	16.4906	9.52003
g61444.t1	High mobility group A isoform 1	Theobroma cacao	38.6648	39.9892	49.6963	63.3419	43.2632	56.1191	61.6773	58.6335	70.1655	62.5576	134.611	149.892	63.7017	67.9118
g63283.t1	Uncharacterized protein isoform 1	Theobroma cacao	48.755	36.5078	79.4932	82.092	44.1937	46.9945	69.9167	55.7802	84.4857	85.5815	128.357	111.204	47.7294	43.1138
g64566.t1	PREDICTED: UDP-glycosyltransferase 83A1-like	Glycine max	41.3016	49.258	29.293	40.0303	59.0629	49.0055	42.5556	38.9254	55.0626	61.1512	84.3074	76.4197	40.1587	40.9585
g65498.t1	hypothetical protein VITISV_036826	Vitis vinifera	6.39272	6.14731	8.53059	8.81596	8.4082	8.93286	12.765	20.8353	10.0538	12.1015	20.3036	20.92	10.3999	12.5367
g67227.t1			10.1776	13.7643	21.0417	17.9632	15.318	16.9455	21.7263	18.3555	22.7667	20.421	43.1882	58.8922	23.1984	22.2331
g67256.t1	unnamed protein product	Vitis vinifera	0	0.606828	9.32034	2.51857	1.20694	2.9199	1.13027	2.44812	2.34795	3.30184	7.3837	14.4347	2.14467	3.37654
g68046.t1			0	1.90139	0	2.50162	9.20064	0	4.76989	2.5845	2.57165	0	5.95592	3.4868	6.96889	13.4464
g70050.t1			2.24855	0	7.80897	2.12298	8.18986	6.15446	4.16781	4.35078	4.53275	1.93014	8.33112	14.294	0	2.0895
g70372.t1	hypothetical protein CICLE_v10011367mg	Citrus clementina	0	0	0	2.05378	2.37529	1.07489	0.543207	3.1268	2.26713	1.51605	8.94932	13.2072	0.74821	2.85814
g71623.t1			0	0	0	0	0	0	0	0	0	4.57634	4.83069	8.70652	0	0
g72519.t1	hypothetical protein POPTR_0064s00200g	Populus trichocarpa	2.02687	1.47577	8.51092	5.52591	7.75545	3.20904	6.05967	8.14597	13.1146	4.22855	15.6034	32.177	2.15058	1.60633
g72615.t1	H0211A12.3	Oryza sativa Indica Group	9.58091	15.1979	38.4021	43.1296	44.9339	51.1059	34.9085	29.3318	58.5467	54.2697	120.54	124.217	38.9515	36.3314
g73319.t1	conserved hypothetical protein	Ricinus communis	3.22199	4.98797	3.28868	8.60478	1.44692	4.07365	6.62364	10.2105	8.79602	3.8666	8.23194	21.3677	5.4478	6.95875
g74289.t1	kinase, putative	Ricinus communis	2.11413	3.29488	9.13673	5.76336	1.8367	2.75003	14.6121	10.0896	4.2877	6.14431	14.452	20.067	8.40101	9.05674
g74829.t1	PREDICTED: UDP-glycosyltransferase 83A1-like	Glycine max	63.7565	65.9381	67.9854	50.0056	108.876	103.951	87.4683	106.857	123.907	130.45	152.378	162.462	83.9264	62.4883
g75216.t1	conserved hypothetical protein	Ricinus communis	6.97112	6.61686	21.1157	56.3738	2.11828	3.69509	25.8662	41.6627	21.4598	22.6442	63.4802	63.1756	19.3888	50.7095
g75421.t1	predicted protein	Populus trichocarpa	15.9792	21.9994	3.54026	47.3116	6.83887	17.6863	6.81907	18.6057	23.3731	30.205	41.463	18.3998	75.9431	36.5587
g77548.t1			37.9099	36.5254	50.9858	31.2214	32.3254	33.8341	81.471	54.4662	48.7769	41.7726	102.237	96.0649	42.8435	39.7892
g77726.t1	PREDICTED: photosystem II core complex proteins psbY, chloroplastic-like	Fragaria vesca subsp. vesca	132.619	105.737	206.873	195.778	138.211	295.017	343.897	395.738	1049.66	917.255	1863.91	1819.71	625.307	749.694
g77932.t1	predicted protein	Populus trichocarpa	23.9251	22.2435	45.8392	31.6621	38.7398	42.1121	69.549	72.4902	65.2996	57.5793	73.0483	75.5498	53.3105	53.5157
g77968.t1			0	2.18318	2.87349	0	2.47011	7.04435	2.6048	0	8.13696	2.23758	5.61572	13.7282	3.55923	5.03131

## Sheet: Sheet4
contig	desc	organism	fr5b1	fr5b2	fr2a1	fr2a2	fr1a	fr1b	normala1	normala2	red1a	red1c	red2a	red2d	red5a	red5d
g320.t1			8.76511	9.23483	15.8322	20.6391	1.67589	3.04993	2.27017	1.58341	1.9192	3.22363	5.70135	3.53912	3.52011	4.86705
g359.t1	Oxidative stress 3	Theobroma cacao	735.221	703.029	954.495	935.204	378.855	372.811	115.919	132.322	220.875	186.758	352.426	357.5	304.013	275.944
g712.t1	hypothetical protein POPTR_0009s16020g	Populus trichocarpa	8.77506	6.99201	9.14394	9.33304	0.499317	0.701882	0.788243	0.701268	1.54371	1.05221	4.13875	3.32051	2.39457	2.78524
g785.t1	Uncharacterized protein TCM_006290	Theobroma cacao	864.066	689.051	721.819	726.26	575.549	614.361	78.353	111.514	146.245	92.8832	550.372	566.035	141.204	98.9621
g792.t1			22.6212	19.6538	20.8741	14.0447	0	0	0	4.93171	15.3483	8.22682	0	0	13.5215	0
g904.t1	Branched-chain-amino-acid aminotransferase	Theobroma cacao	296.451	290.693	434.99	440.375	47.7059	51.0228	40.9288	42.197	32.5019	35.6953	42.7898	41.904	71.9281	75.676
g918.t1	Growth-regulating factor 1	Theobroma cacao	155.898	148.892	46.3276	48.7377	31.3624	27.94	10.7174	11.5389	16.1962	14.72	19.1231	17.9997	31.8964	31.4161
g1056.t1	NAC domain protein NAC5	Gossypium hirsutum	101.692	102.88	182.384	187.822	49.9823	45.2257	46.003	45.4142	31.3599	29.0901	46.0621	40.0274	66.4696	68.3817
g1282.t1	hypothetical protein CARUB_v10016868mg, partial	Capsella rubella	1630.05	1545.58	1209.08	1289.39	129.442	162.09	250.002	217.902	247.963	274.718	413.715	508.428	349.492	334.457
g1333.t1	UDP-glucosyl transferase 74B1, putative	Theobroma cacao	92.3908	88.8038	57.0421	55.8132	22.4796	23.9711	14.2905	14.8444	17.271	16.431	33.6411	36.2139	29.6951	27.2116
g1366.t1			3.32328	8.77193	0	19.5775	0	0	0	0	0	2.63714	0	0	0	0
g1443.t2			2.25487	13.8642	39.5789	0	0	0	0	0	0	0	0	0	0	0
g1453.t1	PREDICTED: probable LRR receptor-like serine/threonine-protein kinase At1g07650-like	Fragaria vesca subsp. vesca	21.1539	20.9917	9.71473	10.9674	4.11152	4.09343	3.39589	3.2688	3.12785	3.29277	9.20931	8.17678	5.21015	7.58169
g1477.t1			0	3.66579	0	19.804	0	0	0	0	0	0	0	0	0	0
g1524.t1	hypothetical protein CICLE_v10005233mg	Citrus clementina	67.6884	64.9154	50.5462	56.0529	26.5696	26.7558	12.1441	16.812	16.1933	14.1598	20.3177	19.3515	23.1613	23.4749
g1524.t2	hypothetical protein CICLE_v10005233mg	Citrus clementina	55.5624	54.9562	44.8706	41.0671	21.6556	20.2997	10.1434	10.4	11.6	11.8865	12.1576	14.032	17.5727	18.2484
g1655.t1			20.2295	8.4703	6.51142	6.21195	0	15.9845	0	0	0.352189	0	0	1.08785	0	0.716557
g1688.t2			32.345	14.4009	46.6843	22.8152	0	6.79533	20.6557	7.40124	0	9.01071	17.5514	24.442	4.86677	5.801
g1780.t1	hypothetical protein PRUPE_ppa011528mg	Prunus persica	30.9546	30.994	66.097	62.0476	14.2835	17.1668	15.8696	11.8343	9.79297	12.0413	19.8495	28.4162	22.711	18.3327
g1978.t1	DNA polymerase epsilon catalytic subunit A, putative	Theobroma cacao	1226.11	1187.28	1734.88	1552.51	757.951	860.74	290.364	277.228	488.736	403.481	949.202	946.252	433.22	436.334
g2244.t1	CAP160 protein, putative	Theobroma cacao	10.4511	9.64703	10.5477	9.95102	0.984162	1.08984	1.68117	1.99524	0.714009	0.659751	1.16005	1.39989	4.6684	5.18577
g2425.t1	Alpha/beta-Hydrolases superfamily protein isoform 2, partial	Theobroma cacao	101.299	110.152	55.7603	58.1105	42.0431	36.6358	17.362	20.0818	22.4265	21.9382	23.2737	22.5235	47.4884	42.2634
g2535.t1	hypothetical protein PRUPE_ppa013757mg	Prunus persica	132.494	124.632	818.881	847.623	2.31907	1.11056	0	0	0	1.06577	0	0	2.46213	0
g2797.t1	PR5-like receptor kinase	Theobroma cacao	183.002	187.943	135.918	124.689	94.0413	89.3247	40.8347	43.9325	47.4926	49.5862	48.5587	48.6905	67.2614	78.8931
g3195.t1	cytoplasmic dynein light chain, putative	Ricinus communis	151.842	183.285	150.905	165.954	67.2602	67.3601	22.9595	25.9712	29.86	29.7952	33.3216	37.7182	48.7099	50.1307
g3312.t1			15.5882	7.31832	13.3063	15.3505	3.81723	4.28328	4.53082	3.71947	3.80136	1.44954	1.59392	1.45294	3.16624	4.33365
g3350.t1	phosphofructokinase, putative	Ricinus communis	221.33	216.811	138.124	131.008	40.8233	43.2478	26.5134	28.7993	30.214	28.6239	26.2469	26.0823	36.0856	38.1366
g3524.t1	hypothetical protein CICLE_v10027000mg	Citrus clementina	227.116	226.805	197.359	185.73	88.8888	98.5954	42.6636	40.5734	55.6314	54.9207	96.5219	92.9981	63.4689	66.7292
g3779.t1	hypothetical protein PRUPE_ppa010064mg	Prunus persica	389.137	399.746	92.758	103.954	15.3913	12.0312	5.02576	6.31699	11.6831	11.2701	33.9171	30.2902	109.656	109.795
g4203.t1			81.7603	74.4789	47.2219	50.7132	22.533	23.1652	15.6215	11.4432	14.6043	19.6739	32.2013	26.1541	35.503	29.448
g4388.t1	Uncharacterized protein TCM_030216	Theobroma cacao	23.8539	16.8314	39.9974	40.1947	11.6629	10.888	6.6436	6.72945	7.36081	7.95093	20.5471	19.7376	8.08015	15.4568
g4466.t1	RecName: Full=CASP-like protein F16	Gossypium hirsutum	162.145	155.551	42.3233	47.6527	17.7759	16.9713	13.7893	11.3536	17.3003	16.01	20.6207	20.3124	39.5851	41.5126
g4617.t1	Peptide transporter PTR3-A	Theobroma cacao	62.0193	66.6301	54.9334	56.1792	29.3887	29.7821	11.2239	11.8881	8.19901	9.10044	24.7398	22.2565	55.0012	51.0135
g4745.t1			4.98137	5.48012	10.8721	15.7439	0	1.5897	1.02631	0.590575	0.545399	0.961695	2.86093	1.7364	0.613976	1.5169
g4751.t1	conserved hypothetical protein	Ricinus communis	11.0418	12.3268	2.6414	2.2099	1.58156	2.01129	1.01787	1.06885	0.477084	0.64684	0.705954	1.11817	0.720225	0.786502
g4891.t1	predicted protein	Populus trichocarpa	7548.34	7602.99	8452.13	8303.72	1564.82	1783.95	1357.57	982.599	2373.44	2486.03	7422.01	8278.91	4298.51	3819.85
g4914.t1	Cysteine/Histidine-rich C1 domain family protein, putative	Theobroma cacao	635.347	618.582	354.713	324.574	178.055	187.617	104.443	101.426	144.75	150.425	166.119	165.869	264.755	224.71
g5104.t1	hypothetical protein EUTSA_v10015336mg, partial	Eutrema salsugineum	172.521	176.387	76.145	77.8151	40.8534	44.9922	31.8858	30.5557	27.7507	27.2633	48.4421	44.6067	38.1525	35.3339
g5462.t1	FRIGIDA-like protein isoform 1	Theobroma cacao	4745.19	4599.42	3416.98	3360.87	1211.47	1262.3	1092.02	1005.62	1331.21	1351.69	1848.71	1905.91	1743.86	1621.82
g5625.t1	DNA binding protein, putative	Theobroma cacao	15.6229	17.0712	10.374	9.51293	3.6203	4.10505	4.23432	3.98732	2.18717	2.17265	2.61977	2.75029	1.17055	2.20413
g5764.t1	Xyloglucan endotransglycosylase 6	Theobroma cacao	342.629	357.939	242.685	249.04	105.481	108.029	47.6822	49.1343	41.9295	40.6056	74.6066	80.3078	105.774	114.454
g5819.t1	WRKY transcription factor 23, putative	Theobroma cacao	16.22	16.2898	13.9764	13.8096	5.34195	3.06214	3.01631	3.63024	4.76718	4.04223	3.68134	4.24168	5.91352	7.6047
g6078.t1	hypothetical protein PRUPE_ppa009005mg	Prunus persica	21.9054	23.2555	19.859	15.9291	13.0177	10.8521	2.50931	2.44826	5.59297	3.86202	4.03083	6.26851	13.8375	12.8186
g6281.t1	Uncharacterized protein TCM_029154	Theobroma cacao	91.5724	70.1225	76.0049	65.9715	22.7015	23.416	14.3993	14.713	13.8396	15.2306	27.1608	32.7209	31.0756	40.9367
g7124.t1	homeobox protein, putative	Ricinus communis	92.7381	88.5621	142.624	139.501	18.1881	21.2466	32.0672	29.5321	31.1393	35.4349	97.3804	93.6033	65.4473	57.9331
g7274.t1	PREDICTED: NAC transcription factor ONAC010-like	Cucumis sativus	15.613	15.4952	20.3229	22.1591	5.38877	6.32652	4.45759	4.98991	2.74043	3.76703	3.47129	3.97342	2.44564	3.08268
g7466.t1	Purine permease 3	Theobroma cacao	15.0209	11.5202	21.8957	23.6388	6.4666	6.51483	1.75501	2.24123	3.43008	3.66635	1.3471	1.64042	5.90867	6.56003
g7797.t1	Glutaminyl cyclase, putative isoform 1	Theobroma cacao	297.739	301.996	396.403	434.997	82.1913	91.5552	97.4865	87.5785	113.742	110.697	209.206	215.87	122.239	126.952
g8273.t1	hypothetical protein CICLE_v10014006mg	Citrus clementina	39.6273	42.0111	74.8657	73.1063	22.3445	22.6913	11.4607	12.0565	10.3944	10.2364	41.2363	38.9681	13.5141	14.9841
g8299.t1	CAMP-regulated phosphoprotein 19-related protein isoform 1	Theobroma cacao	2609.86	2463.18	1827.12	2067.5	281.272	307.857	175.624	173.721	236.361	239.809	1127.14	1106.1	711.087	618.626
g8339.t1			11.1154	2.75151	12.5101	9.54964	0	4.36695	1.49882	1.68219	0	1.3858	0	3.35649	3.9174	5.84552
g8990.t1	Uncharacterized protein isoform 1	Theobroma cacao	298.692	307.726	463.625	458.874	122.299	129.063	105.474	95.9894	144.681	147.323	174.265	184.517	130.002	124.855
g9243.t1	hypothetical protein CICLE_v10025250mg	Citrus clementina	1584.02	1451.46	3857.59	3464.25	374.709	424.068	1174.99	971.786	880.634	888.878	1291.76	1331.89	978.402	840.443
g9247.t1	pericarp peroxidase 3	Litchi chinensis	1022.75	984.209	612.042	565.611	215.961	238.218	144.816	146.362	149.167	155.461	254.388	245.85	269.824	261.014
g9694.t1	unnamed protein product	Vitis vinifera	260.103	219.885	144.51	139.884	77.8839	76.0595	56.3926	53.395	50.2012	51.264	39.46	41.6339	85.6651	90.8762
g9810.t1	unknown	Medicago truncatula	21.6674	24.4767	36.9068	22.1949	14.5719	11.3021	4.0391	7.20078	6.36717	7.97941	19.9422	25.6029	3.02993	5.58875
g9949.t1	Uncharacterized protein TCM_042505	Theobroma cacao	79.8751	75.0694	62.2239	56.2289	27.6094	32.6534	5.4876	5.46188	8.40991	7.06471	16.9941	17.7268	43.7686	43.0915
g9972.t1	ubiquitin-protein ligase, putative	Ricinus communis	28.4337	24.8127	13.5858	10.1232	3.26568	10.7199	6.64844	0	1.69843	5.99138	3.05936	0	5.23213	5.91357
g9978.t1	Indole-3-acetic acid-induced protein ARG2, putative	Theobroma cacao	11.3355	5.74201	11.6801	5.57421	0.586668	2.21625	4.98619	0	0.583909	0.508759	0	0.540108	2.18081	2.78137
g9989.t1	hypothetical protein PRUPE_ppa025987mg, partial	Prunus persica	184.388	187.579	178.642	181.605	49.6351	50.2195	47.5255	43.0442	39.2708	42.2203	64.7266	60.194	75.1512	73.0235
g10030.t1	Serine/threonine-protein kinase isoform 1	Theobroma cacao	49.6505	45.902	56.77	64.0316	20.2188	26.7113	8.99321	10.6208	14.727	14.7081	7.27398	10.1605	33.9188	20.4151
g10256.t1	TRAF-like family protein, putative	Theobroma cacao	26.2545	29.7151	25.8637	23.6097	11.5997	8.60623	8.13381	12.3802	6.97088	4.64711	7.68024	7.78611	8.93107	6.78315
g10283.t1	Mitochondrial substrate carrier family protein	Theobroma cacao	13.1751	11.5958	18.3226	18.593	3.15196	4.30673	3.95441	5.26467	4.1104	3.94731	6.2842	4.48893	6.61731	5.64164
g10491.t1	Damaged dna-binding 2, putative isoform 1	Theobroma cacao	718.627	657.14	830.397	788.004	278.488	299.035	86.2427	96.8293	202.575	186.911	499.378	530.682	278.448	262.825
g10492.t1			10.1593	8.69005	7.27183	6.42187	3.24779	4.51551	0.775928	0.632732	1.41235	1.55523	2.04332	2.34343	2.94044	3.2629
g10732.t1			3.52605	4.52351	7.84009	9.88743	0.08979	0.179598	0.0814483	0.193716	1.17875	1.24717	0.860301	1.34518	0.213129	0.0889055
g11663.t1	predicted protein	Populus trichocarpa	0.804951	4.40526	8.8014	20.0561	0	1.26845	1.88969	0	0.679965	2.39734	2.17405	2.02951	0	1.33078
g11992.t1	Remorin family protein	Theobroma cacao	33.1666	30.7037	8.54364	7.18846	4.249	5.52183	2.30018	1.9325	3.07984	3.25924	4.02661	4.11452	3.40961	3.69567
g12167.t1			196.144	194.324	201.804	172.608	41.7364	54.7069	89.6548	90.9087	48.3879	50.5872	71.3551	63.8455	62.9269	63.545
g12432.t1	Don-glucosyltransferase 1, putative	Theobroma cacao	15.4288	15.2371	21.5901	21.1033	3.31708	4.69912	4.40532	3.61712	2.39513	1.9689	1.95549	1.5054	1.79998	2.02095
g12872.t1	hypothetical protein POPTR_0013s08150g	Populus trichocarpa	17.122	15.1047	12.4548	14.2948	3.37509	4.62051	4.51525	0.914665	2.12061	0.371736	7.29581	5.57002	3.42502	2.09919
g12872.t2	hypothetical protein POPTR_0013s08150g	Populus trichocarpa	17.6195	14.637	14.2879	13.2975	5.29422	4.46389	4.34087	3.94772	2.43587	2.49506	2.77834	3.67944	2.82851	4.86853
g13005.t1	HXXXD-type acyl-transferase family protein, putative	Theobroma cacao	15.0691	15.1758	23.2298	17.3391	1.38292	1.88729	5.22533	5.58221	1.83886	1.7418	0.662658	0.320741	10.8826	10.4328
g13295.t1	PREDICTED: probable alpha,alpha-trehalose-phosphate synthase [UDP-forming] 11-like [Glycine max]	Glycine max	37.1372	38.3417	46.0623	49.9348	20.2625	20.5166	6.77583	5.70799	8.46541	9.36276	8.76642	8.71001	25.5998	27.5899
g13295.t2	PREDICTED: probable alpha,alpha-trehalose-phosphate synthase [UDP-forming] 11-like [Glycine max]	Glycine max	37.3705	40.3069	50.5571	48.681	20.3284	21.0008	6.58096	5.89412	9.0409	9.6717	6.62173	6.8728	25.9494	27.1848
g13353.t1	sugar beet HS1 PRO-1 2	Theobroma cacao	153.291	144.174	263.026	268.026	108.664	112.847	27.8126	26.4498	68.9762	67.1368	62.3999	69.718	54.585	56.264
g13495.t1	hypothetical protein CICLE_v10028082mg	Citrus clementina	24.4762	23.6963	10.3964	8.39917	6.26392	5.02305	1.18563	1.35828	4.04342	4.58243	3.213	2.76331	6.36937	6.66414
g13649.t1	LRR receptor-like serine/threonine-protein kinase	Theobroma cacao	12.0442	9.92801	16.0702	12.1738	4.90196	5.97756	6.44275	5.4556	1.20696	1.2623	5.52347	8.4507	1.73584	3.33525
g13859.t1	Plastid movement impaired1	Theobroma cacao	8.82799	9.32073	8.93092	7.75636	0.0977907	1.00789	0.364659	0.209015	1.50998	0.961942	1.66315	2.50092	0.349546	0.608806
g14255.t1			55.6751	121.795	287.902	452.443	25.9945	26.1847	22.6933	39.273	75.255	62.1358	92.4128	128.494	8.29654	8.8199
g14411.t1	predicted protein	Populus trichocarpa	18.8305	25.6852	27.8405	14.4603	5.50868	5.01058	0	0	11.6234	13.6708	23.8973	6.57342	7.93322	9.28379
g14426.t1	conserved hypothetical protein	Ricinus communis	17.8084	0	7.74492	30.3483	0	7.25704	0	0	0	0	0	0	0	0.483975
g15086.t1	predicted protein	Populus trichocarpa	6.49445	9.04523	1.95113	1.74789	0	0.486059	0.239969	0.540991	0	0.227914	0	0.515419	2.23162	1.08783
g15086.t2	predicted protein	Populus trichocarpa	6.92948	9.88078	0.329715	1.7678	0	0.490472	0.243355	0	0	0	0.855557	0.788132	1.95245	2.20985
g15596.t1	predicted protein	Populus trichocarpa	7.54969	87.2527	70.8418	81.6994	0.90346	17.0175	3.91488	3.05244	3.19521	3.54011	4.29253	8.19105	1.66069	2.35726
g15813.t1	PREDICTED: probable LRR receptor-like serine/threonine-protein kinase At1g07650-like	Fragaria vesca subsp. vesca	13.4488	15.1131	7.51845	11.5922	3.67539	4.3559	0.932831	2.92406	1.3582	1.21434	5.07603	6.82892	3.61844	3.04046
g15880.t1	hypothetical protein CICLE_v10008806mg	Citrus clementina	389.836	390.547	160.877	184.027	70.0069	72.0734	39.5216	38.5379	47.8873	47.7287	64.9566	64.0397	107.522	101.072
g16471.t1	Zinc-finger DNA binding protein, putative	Theobroma cacao	7.85332	9.62821	11.2096	13.2942	3.93225	3.15428	2.33893	2.34932	0.848385	1.0085	4.35977	4.29102	2.3125	4.37052
g17123.t1			225.637	179.479	118.286	182.151	117.952	130.628	64.5696	82.2186	20.9549	23.278	73.4074	76.9924	72.9344	52.9978
g17191.t1	PREDICTED: protein translation factor SUI1 homolog 1-like	Solanum lycopersicum	3356.13	3238.67	1108.35	1085.02	346.661	365.708	282.095	277.141	430.049	436.953	1096.22	1043.39	743.446	723.097
g17908.t1	ABA Overly-Sensitive 5 isoform 1	Theobroma cacao	109.742	114.119	45.0902	42.8165	13.6578	11.348	16.6802	12.3209	20.8412	20.385	23.4196	17.7225	41.3539	46.1629
g17941.t1	Uncharacterized protein TCM_029854	Theobroma cacao	337.842	312.507	524.953	522.436	171.072	164.152	64.8925	72.3379	81.1726	79.7366	232.715	222.375	128.61	129.112
g17960.t1	PREDICTED: uncharacterized protein LOC100241447	Vitis vinifera	13.4335	20.0776	24.749	16.3435	2.90439	4.25443	4.009	0.522784	1.47474	3.85764	3.18205	1.59528	2.84473	8.27495
g17975.t1	hypothetical protein CICLE_v10032479mg	Citrus clementina	69.9687	72.1589	66.5683	59.8349	15.1806	14.583	14.3637	16.1741	18.0125	17.9096	16.8943	18.2641	22.1554	19.0105
g18957.t1	hypothetical protein PRUPE_ppa011690mg	Prunus persica	44.1212	40.8267	30.6244	49.6927	3.12547	24.086	18.5894	10.0773	10.4476	8.49906	36.9718	41.9041	9.47129	15.409
g19336.t1	Uncharacterized protein TCM_029650	Theobroma cacao	108.935	110.023	153.899	94.9086	13.5758	13.6172	3.43729	1.85029	12.8516	8.33136	14.7601	8.00567	13.006	11.1965
g19914.t1	unnamed protein product	Vitis vinifera	167.53	165.785	126.063	118.084	67.5222	66.5176	26.1289	26.0656	33.4148	33.8249	28.8653	27.8157	46.4571	53.4932
g19914.t2	unnamed protein product	Vitis vinifera	138.334	136.781	97.2708	105.587	54.8949	53.2344	20.5358	20.4969	28.09	23.5628	22.295	23.3372	36.7885	39.9267
g20184.t1			22.616	19.1361	42.3636	34.9601	3.67187	2.242	3.36929	3.73967	5.07557	8.02363	17.3352	19.7449	20.0347	17.2231
g20480.t1	Uncharacterized protein TCM_044482	Theobroma cacao	14.9515	14.4192	12.1258	13.0573	7.78481	6.34876	3.9335	4.52492	1.74692	2.18495	4.59946	3.67409	3.98619	4.16611
g20480.t2	Uncharacterized protein TCM_044482	Theobroma cacao	12.8216	15.3475	12.3707	11.0857	7.31997	6.54291	3.789	3.84641	1.82468	1.70502	3.13148	2.90009	3.08345	4.79901
g21084.t1	hypothetical protein CICLE_v10013710mg, partial	Citrus clementina	11.8052	16.3289	52.7026	38.7151	7.87695	4.28267	6.25399	3.44721	4.7324	6.91768	5.17142	5.79484	4.396	10.9385
g21471.t1			101.821	90.88	58.1011	75.3924	6.10225	15.9871	10.1259	14.2202	12.0213	16.3249	32.5581	37.7666	12.8159	13.6176
g21857.t1			604.827	751.095	400.138	359.499	79.9535	119.453	71.0144	59.0565	75.8955	77.4828	224.483	241.975	173.328	243.263
g22530.t1	PREDICTED: uncharacterized protein LOC100852488	Vitis vinifera	5.48284	5.32065	10.2964	5.35163	2.4396	2.42641	0	0	0	1.13308	6.69812	3.99995	0	0
g23894.t1	PREDICTED: KH domain-containing protein At5g56140-like	Glycine max	77.7232	71.9816	58.1231	39.8769	19.8361	14.5958	5.70334	17.207	13.9685	14.865	16.7494	19.0024	18.8007	20.1148
g23894.t2	PREDICTED: KH domain-containing protein At5g56140-like	Glycine max	68.3341	62.8163	53.239	50.2369	18.2034	19.269	10.692	10.8991	23.3087	18.7025	22.2047	26.5477	34.0125	20.8328
g23963.t1			61.9535	66.9724	39.0943	57.0082	6.9912	10.3162	8.40012	8.78569	9.53289	6.63726	33.3397	42.2367	30.6589	42.7735
g24305.t1			27.8726	21.9673	26.6976	14.7875	4.69031	7.17722	11.4169	4.12676	5.34398	5.16358	13.9662	13.0874	4.62408	11.4741
g24926.t1	PREDICTED: uncharacterized protein LOC101218119	Cucumis sativus	40.8123	19.8031	31.8625	30.1069	0	24.0292	0	0	1.53478	0.444159	2.19177	1.72708	0.547135	3.91667
g25718.t1	unnamed protein product	Vitis vinifera	117.896	122.114	57.7491	59.2312	64.0453	62.5189	6.4061	7.09337	7.8342	6.73872	16.3622	14.056	13.4076	17.7233
g25718.t2	Cold regulated gene 27, putative isoform 4	Theobroma cacao	37.6237	41.6094	12.1936	21.7368	16.6413	13.7658	2.78878	1.53844	2.2713	2.92522	4.56727	5.86768	5.35001	5.08531
g25739.t1	unnamed protein product	Vitis vinifera	76.1478	78.7145	31.9947	34.9826	4.82266	5.5919	5.8521	4.20808	2.6936	4.50154	4.87155	8.5764	8.66297	8.42339
g25740.t1	AP2-like ethylene-responsive transcription factor AIL6	Theobroma cacao	14.9361	16.2992	6.85596	4.25811	2.8626	2.55414	1.04746	1.0475	1.81458	0.860149	0.241469	0.294588	3.07009	2.4293
g25740.t2	AP2-like ethylene-responsive transcription factor AIL6	Theobroma cacao	15.4343	21.2526	5.30725	10.154	2.68562	2.01077	1.10458	1.6533	0.696328	0.906159	0.776189	1.09944	3.24668	2.39223
g26039.t1	predicted protein	Populus trichocarpa	26.5627	24.1219	19.5376	21.3982	5.8149	4.41777	5.107	4.66067	4.0762	4.74186	10.7612	12.4142	6.04751	5.17902
g26345.t1			3.28105	130.69	5.54523	3.131	0.769389	4.16418	0.689586	2.00882	0	0.670404	1.12864	1.0895	1.46033	0.406465
g26511.t1			94.5163	60.3877	4.25082	19.6937	2.95353	8.76771	6.28348	3.30477	3.53043	8.37003	9.20876	5.62323	0	3.18389
g26771.t1	hypothetical protein CICLE_v10023417mg	Citrus clementina	10.1657	13.7935	0.340537	1.16539	0	0.559022	0.254608	0	0	0	0	0	0.623879	0.525887
g26772.t1	hypothetical protein CICLE_v10023491mg	Citrus clementina	9.20532	10.2607	2.59753	4.16577	0.598587	0.576792	0	0.932043	0.876025	1.05673	2.01733	3.83056	1.43288	0.293838
g26773.t1			12.8844	14.7131	18.0071	3.14505	0	0	0	1.59068	0	0	21.5937	14.7626	6.10864	0
g26829.t1			4.86856	6.32569	24.313	13.865	0	3.82542	4.00202	4.69596	4.76986	0	10.5339	0	12.6391	3.44144
g27013.t1			30.3662	35.6225	25.0826	16.5024	2.33017	6.65876	10.246	3.68212	8.7044	6.79585	8.14776	8.37423	8.65767	27.1382
g27802.t1			205.014	181.217	171.613	144.011	13.2124	17.7259	33.1452	29.8585	31.8939	30.013	145.896	184.121	30.8797	69.8494
g28069.t1	Ankyrin repeat and KH domain-containing protein 1	Theobroma cacao	15.982	10.2643	21.8377	18.2976	6.43679	7.97183	1.96595	1.35349	2.93865	3.00567	1.62239	3.51199	7.36122	8.77942
g28293.t1	SBP family protein, putative	Theobroma cacao	211.081	208.041	224.072	203.14	79.6885	81.5999	72.1446	71.6947	67.3045	77.178	68.623	69.3669	85.3426	88.2758
g28339.t1	hypothetical protein CICLE_v10005909mg	Citrus clementina	47.1781	46.9549	22.6913	19.4482	12.3423	9.29889	7.39153	8.25575	7.48324	7.96921	11.519	12.434	15.3091	17.1241
g28718.t1	Thioredoxin	Theobroma cacao	964.094	910.067	857.044	808.01	145.803	170.165	211.017	214.564	65.7229	64.5144	321.87	324.557	311.642	281
g28977.t1			73.4452	17.0865	12.9246	22.3366	32.513	10.5654	0	0	12.7069	9.28666	0	18.4453	0	18.9211
g29359.t1	Haloacid dehalogenase-like hydrolase (HAD) superfamily protein	Theobroma cacao	36.7618	33.9623	20.7234	23.4604	25.2466	17.3303	3.93978	5.43923	6.13783	4.14955	5.26948	4.04616	3.07639	2.17845
g29561.t1	Alternative oxidase 1B	Theobroma cacao	77.344	78.0949	123.225	125.683	41.5468	45.933	30.979	28.316	19.2776	19.8504	25.8403	32.0866	29.0436	27.3826
g29588.t1	Uncharacterized protein TCM_042056	Theobroma cacao	266.345	253.208	331.836	322.096	133.084	150.121	41.8634	43.5971	54.4723	56.1802	112.111	122.851	58.4286	55.6857
g29656.t1	Myb domain protein 5, putative	Theobroma cacao	46.5845	44.4741	14.5282	15.924	1.38108	1.40828	1.56571	1.37054	1.80979	1.50353	5.02368	3.61099	11.7885	13.9146
g30323.t1	MA3 domain-containing protein isoform 1	Theobroma cacao	730.252	720.053	407.306	399.027	174.05	170.651	93.5509	96.9703	128.333	130.48	76.4599	69.161	159.603	165.459
g30516.t2	hypothetical protein PHAVU_007G042800g	Phaseolus vulgaris	7.62676	20.9143	30.2427	20.9255	0	0	6.67826	0	0	12.1744	0	0	0.569019	0
g31452.t1			20.1596	22.2661	20.7425	18.4262	5.9596	8.7645	5.95572	4.98885	6.26637	7.83889	6.87106	9.90156	9.55967	7.50264
g31471.t1	PREDICTED: F-box protein At5g67140-like	Fragaria vesca subsp. vesca	1117.36	1119.35	538.094	540.573	154.849	149.538	103.156	115.186	156.329	152.634	491.1	480.327	390.013	380.97
g32235.t1	NAC domain protein, IPR003441	Theobroma cacao	37.9251	41.4666	79.354	73.1173	15.339	14.4633	20.9435	22.1713	9.22269	9.72086	13.5499	12.1591	25.2365	25.4916
g32533.t1	Uncharacterized protein TCM_015120	Theobroma cacao	37.3572	39.3212	37.2533	40.5782	4.86469	8.04176	5.46298	4.2581	10.7393	10.0601	32	28.8267	14.9012	13.2171
g33520.t1	hypothetical protein EUTSA_v10009202mg	Eutrema salsugineum	0	71.7127	0	2.00181	0	0	0	0	0	0.790499	0.642806	0.768885	0	0
g34323.t1	AP2-like ethylene-responsive transcription factor AIL6	Theobroma cacao	15.4218	11.0483	6.10383	6.79769	1.29347	1.92931	1.13409	1.57214	1.04618	0.784835	2.8735	2.10193	1.27938	1.88676
g34591.t1	integrase	Populus trichocarpa	17.7147	20.9773	11.7502	12.3849	3.8103	2.50978	3.66669	3.54762	3.17582	1.97199	14.0223	13.0339	5.30631	7.15336
g36014.t1			3.34301	41.5136	1.30436	1.13603	0.367387	0	0.320291	0	0.367533	1.26092	3.63859	1.98944	0.847997	0.729569
g36391.t1	hypothetical protein CICLE_v10013623mg	Citrus clementina	13.2611	19.2236	17.1448	33.9171	6.82429	3.04516	14.0441	4.13053	4.32763	0	10.5191	0	6.0338	3.28205
g36730.t1	Uncharacterized protein isoform 2	Theobroma cacao	124.264	128.912	82.3415	85.479	21.1212	24.5709	29.0752	26.923	23.6891	23.0922	33.1732	30.5642	20.7838	22.7911
g36730.t2	Uncharacterized protein isoform 1	Theobroma cacao	82.084	85.491	47.2854	44.8796	13.0627	14.031	15.5131	15.1248	12.8938	14.881	15.6264	15.5802	13.3277	12.8173
g37218.t1	predicted protein	Populus trichocarpa	184.153	161.816	298.744	361.216	87.0478	75.2427	33.2587	36.4916	50.0037	34.0183	87.5173	107.121	72.5393	58.8862
g37881.t1	conserved hypothetical protein	Ricinus communis	2.76492	3.25797	11.66	13.8748	1.93542	2.04209	0	0	0.736948	0.861631	2.9491	3.86525	4.61296	4.4059
g38149.t1	Phloem protein 2-like a10, putative	Theobroma cacao	14.5705	12.8071	9.33382	9.8319	7.1173	6.04897	1.43121	2.23074	1.56878	2.48811	1.58367	1.86868	3.52544	3.96582
g38312.t1	Basic-leucine zipper transcription factor family protein, putative isoform 1	Theobroma cacao	144.62	144.937	116.332	116.253	42.7714	42.8737	39.4957	31.4416	26.909	29.3422	28.5023	28.206	51.2145	49.8744
g38595.t1			13.3184	13.0894	37.2045	41.3603	1.03179	0.601634	1.37688	0.668309	5.04415	2.45876	6.82922	7.65828	0.521931	0.345249
g39025.t1	integrase	Populus trichocarpa	11.1314	12.8892	3.55918	2.64781	1.58447	1.26702	0.39396	1.72683	0	1.77723	1.30481	1.51453	1.76098	3.81764
g39026.t1	integrase	Populus trichocarpa	23.6896	21.8137	19.8292	24.8615	2.2098	2.04611	2.76432	6.05882	2.62618	1.69819	27.6281	21.6577	8.89761	12.0593
g39515.t1			22.4337	17.7914	13.3607	10.2105	1.24746	2.23792	1.5762	2.18682	2.23469	2.65896	14.1428	11.3871	5.63643	5.81022
g39614.t1	PREDICTED: uncharacterized protein LOC100253567	Vitis vinifera	35.529	35.3968	25.6908	30.6036	29.1683	26.6201	1.24083	1.34718	3.78079	4.91163	4.25692	5.40883	9.43595	9.65042
g39768.t1			18.9299	16.5006	8.70675	6.50459	0.812644	0.941403	0.629816	1.29601	1.20546	2.11544	4.2974	4.25622	4.01744	2.134
g40443.t1	Cytochrome P450 71D10, putative	Theobroma cacao	77.4995	80.9108	64.0409	59.0833	47.6737	56.5655	16.0501	17.4231	20.2431	16.9448	31.023	28.2927	33.6352	32.2193
g41036.t1	predicted protein	Populus trichocarpa	20.6195	30.5498	21.2013	12.4266	2.05599	4.25239	1.26947	2.11483	4.31636	3.12281	2.30627	0	1.59361	7.53812
g42991.t1	AP2 domain-containing transcription factor family protein	Populus trichocarpa	14.5208	11.8634	28.139	26.2827	2.38069	1.84756	0.788213	1.36906	0.963905	0.558356	1.35413	1.2173	6.81884	7.18522
g44364.t1	Lactoylglutathione lyase / glyoxalase I family protein	Theobroma cacao	17.0728	21.8558	62.1682	67.3623	4.16939	3.63921	5.84594	5.04446	5.14515	3.88428	19.0004	13.2295	53.2036	38.005
g44815.t1			8.78631	10.5581	2.16509	3.08023	0.469143	0.962995	0.550598	0.505563	0.821482	0.924574	0	0	2.2845	1.14123
g45041.t1	OPC-8:0 CoA ligase1 isoform 4	Theobroma cacao	151.777	160.551	122.732	121.518	64.1755	60.2284	36.9131	32.4862	51.1251	60.2512	57.8247	47.8605	93.0797	56.6484
g46683.t1	hypothetical protein VITISV_039936	Vitis vinifera	15.2378	17.8061	19.118	17.3877	8.38937	7.31097	3.83848	2.80932	2.49001	2.42775	10.1298	5.88446	7.29676	5.85795
g46968.t1	Homeobox-leucine zipper protein 4 / HD-ZIP protein	Theobroma cacao	140.27	141.084	124.743	127.01	78.1166	83.2623	34.8641	31.1455	44.2847	39.8775	60.4946	64.1083	45.1326	37.4635
g47606.t1	hypothetical protein CICLE_v10027711mg	Citrus clementina	13.2647	9.26794	0	12.0486	0	0	0	0	0	0	0	0	0	0
g48615.t2			8.10004	5.82652	11.3645	12.8311	1.6616	3.23582	2.37057	2.35947	2.88357	2.30045	2.82435	4.22907	3.10037	2.9113
g49399.t1			110.22	105.856	41.5608	46.8682	28.9756	31.0113	17.9738	18.6316	19.2125	18.0999	16.4458	17.1155	26.436	25.8509
g50031.t1	SEC14 cytosolic factor family protein / phosphoglyceride transfer family protein isoform 1	Theobroma cacao	274.761	291.3	313.958	317.107	120.884	123.427	77.2508	61.2186	101.927	107.109	129.58	121.974	141.699	120.147
g51818.t1	PREDICTED: uncharacterized protein LOC100800881	Glycine max	38.3663	36.4526	4.98898	5.94512	4.06295	2.8112	3.10934	3.58417	2.34657	2.74182	3.5869	3.48108	4.5327	5.45878
g53560.t1	magnesium/proton exchanger, putative	Ricinus communis	59.7509	58.4831	34.9467	74.398	14.5092	15.1363	38.0378	7.95674	11.4451	17.0651	36.9436	48.4501	14.2163	39.3216
g53722.t1	hypothetical protein CICLE_v10015876mg	Citrus clementina	64.5973	19.4118	68.2706	0	0	0	0.593159	6.92071	1.32669	0	0	0.287226	1.1142	1.28652
g55069.t1	hypothetical protein VITISV_032711	Vitis vinifera	9.76537	9.84186	4.73404	3.77374	0.607381	0.643485	0.691152	1.09351	0.928731	0.676108	2.6448	2.52809	1.40654	0.927473
g55359.t1	PREDICTED: uncharacterized protein LOC101756613 isoform X1	Setaria italica	8.04223	6.82426	18.2415	19.7693	1.20056	2.38947	2.31287	0.650595	2.67415	5.19949	8.23708	6.27801	3.19096	14.1118
g55404.t1	putative POL3-like reverse transcriptase	Phaseolus coccineus	7.02944	8.36331	1.9621	1.34844	0.760808	0.451097	0.400782	0.256388	0.307893	0.160575	0	0.123454	0.857088	1.12512
g55646.t1			156.826	154.926	424.555	442.761	12.6204	10.2491	15.2041	14.9529	46.6163	44.27	131.337	136.313	8.54775	5.45284
g55960.t1			34.6351	44.3591	43.5526	53.3583	22.2024	19.6508	10.3891	4.93224	16.6906	5.77729	28.4785	27.2074	8.64312	7.51952
g56208.t1	Uncharacterized protein TCM_024883	Theobroma cacao	47.3888	45.7753	37.128	50.0598	6.09828	6.34424	8.95147	9.42116	9.87069	9.62765	24.2523	23.5982	18.13	17.4083
g56895.t1	RNA-directed DNA polymerase (Reverse transcriptase), Ribonuclease H, putative	Theobroma cacao	19.4801	16.7293	9.96837	12.4092	2.10195	2.57416	2.55652	2.9566	2.59784	2.27078	9.92814	9.22007	5.08157	5.47178
g57039.t1	contains similarity to retrovirus-related polyproteins and to CCHC zinc finger protein (Pfam: PF00098, Score=16.3, E=0.051, E= 1)	Arabidopsis thaliana	59.1941	56.831	20.8216	18.3257	7.63122	6.10248	8.64926	6.70046	2.5985	3.48529	5.72328	5.50913	7.04797	7.27193
g57575.t1			8.92317	11.366	4.59962	4.69827	0	1.92809	0.561387	0.606729	1.90457	0.54558	2.87997	4.66194	0	2.47524
g58882.t1	integrase	Populus trichocarpa	44.1235	45.4668	15.1959	4.90456	13.4695	10.0799	3.78692	2.71702	3.14342	5.13025	8.72081	9.33051	6.90419	5.98589
g59656.t1	Gag-pro-like protein	Theobroma cacao	16.5306	13.1388	19.9262	12.116	2.03258	1.97603	2.15042	1.98404	1.93996	1.52265	7.93977	5.94328	4.90966	4.71046
g60118.t1	PREDICTED: probable LRR receptor-like serine/threonine-protein kinase At1g07650-like	Fragaria vesca subsp. vesca	159.695	161.268	65.8779	75.722	25.4425	27.9436	21.1614	23.1489	22.1635	21.2361	71.3271	73.395	29.0142	34.7312
g60197.t1	Gag-pro-like protein	Theobroma cacao	508.427	546.401	509.387	498.305	65.8437	60.1651	74.0163	85.6749	84.8208	80.8357	219.797	209.427	115.257	133.325
g60636.t1	integrase	Populus trichocarpa	23.2871	25.3056	10.1617	8.15792	2.15021	1.51282	1.73361	4.25623	3.22567	1.92623	3.28746	2.66698	5.65237	4.48149
g60682.t1	PREDICTED: uncharacterized protein LOC101510858	Cicer arietinum	35.662	35.6	16.2417	28.9745	5.48691	5.7172	5.15262	7.59553	4.76468	4.58038	15.907	14.621	12.5403	14.7145
g60843.t1			10.7682	56.0896	10.7771	19.0873	0	0	0.594466	0	0.617721	0	0	0	0.689651	76.6913
g60843.t2			25.0088	38.2032	25.7779	38.0412	0	0	11.9352	0	0	0	0	0	0	35.6504
g60952.t1			3.75562	15.5439	3.59936	6.6746	0	3.00274	0	0	0	0	7.39545	4.31431	0	0
g61237.t1			32.9936	36.2896	16.5108	31.3979	7.05453	15.0121	11.8968	13.4685	5.47407	6.10295	7.48609	11.9786	5.93623	5.60393
g61407.t1	Spliceosome protein-related, putative	Theobroma cacao	119.898	138.2	71.238	68.3568	28.6742	36.5083	26.3152	39.7449	30.7182	28.34	35.226	21.0923	40.7531	29.3437
g61679.t1	integrase	Populus trichocarpa	68.4158	69.5373	27.117	31.505	16.9142	12.7402	9.65172	12.7479	11.9401	8.77221	20.7447	17.7103	20.49	29.8445
g61742.t1	integrase	Populus trichocarpa	7.3595	11.8188	0	3.12465	0	0	0	0	0	0	0	0	3.49662	2.84064
g63419.t1	Gag-pro-like protein	Theobroma cacao	33.1718	33.4337	45.0722	47.7709	3.73114	5.0592	7.69835	4.72229	7.54082	5.63732	35.5941	31.3255	13.3226	12.1706
g63514.t1	conserved hypothetical protein	Ricinus communis	29.4965	22.0276	17.5986	29.8024	6.75794	3.71595	10.595	14.9733	3.43692	5.96225	3.12102	13.0899	3.82639	6.41329
g63583.t1	Gag-pro-like protein	Theobroma cacao	16.0712	23.1249	26.4728	28.176	2.95494	1.93576	4.24063	7.02314	3.85171	4.1594	10.9383	11.1303	4.87385	4.98206
g64858.t1	integrase	Populus trichocarpa	29.1137	35.425	11.6846	11.2456	9.09732	7.50464	5.46286	4.2721	2.90759	1.11194	4.3711	2.72819	9.14432	8.03294
g65139.t1			8.49939	15.4947	3.78812	12.1624	3.68328	1.59872	3.44351	5.81109	0	1.62518	3.56494	0	2.63247	0
g65682.t1			210.181	168.842	107.836	89.5371	47.371	47.5997	28.3672	39.4161	27.4957	24.1981	70.5134	58.5285	61.6366	42.4674
g65804.t1	Spliceosome protein-related, putative	Theobroma cacao	98.8206	123.39	34.6732	80.9187	22.8159	16.8372	19.6454	13.5179	7.36045	17.5641	47.0228	23.8024	30.2546	16.025
g66771.t1	PREDICTED: putative tRNA 2'-phosphotransferase-like	Cucumis sativus	0	37.5836	8.24026	71.7034	0.578445	1.85476	2.14211	3.60626	3.55039	3.70241	6.79404	3.11516	1.269	2.85694
g67669.t1	Gag-pro-like protein	Theobroma cacao	4.7258	9.00086	2.70594	10.719	0	1.97876	0	0	4.12587	3.57071	7.34623	0	2.48128	7.80054
g67691.t1	hypothetical protein VITISV_020777	Vitis vinifera	17.7114	19.229	34.019	40.1655	0.255641	0	0.249513	0.274007	0.262491	0	0	0.233979	0.596005	1.01702
g68330.t1	Leucine-rich repeat transmembrane protein kinase isoform 2	Theobroma cacao	430.691	405.304	176.893	237.673	76.5429	63.5804	50.8107	59.0082	58.571	43.619	151.558	152.758	90.9246	86.2343
g68330.t2	hypothetical protein RCOM_1267370	Ricinus communis	68.1871	50.8456	46.1375	27.9308	14.4001	14.7598	5.38228	9.83649	9.82164	11.8977	28.2277	27.261	11.3309	4.63039
g68522.t1	PREDICTED: UPF0202 protein At1g10490	Vitis vinifera	8.54787	9.14005	4.8366	20.6125	0	7.01045	0	0	0	0	0	0	5.60666	17.0817
g69016.t1			17.6685	18.8471	105.763	103.106	0	3.64121	0	0	5.26443	11.9285	35.8028	44.7434	0	2.80259
g69091.t1			11.8643	9.00851	15.5358	10.2105	1.22938	4.49454	1.35514	2.987	4.56649	1.18244	10.2991	6.19137	4.51846	1.50905
g69625.t1			2179.22	2453.27	2686.09	2661.68	577.972	606.139	1174.35	878.36	583.178	720.954	1048.28	1715.45	792.637	776.181
g70670.t1			25.2994	20.7084	30.7994	16.6861	1.80699	2.99862	1.72955	2.59321	1.8993	3.82935	23.7023	18.1561	9.44416	14.4436
g72562.t1			15.1913	16.291	13.2947	7.06763	7.33442	0	6.17953	0	8.02717	0	0	0	0.560393	5.42706
g72900.t1	Nsp-interacting kinase 3 isoform 1	Theobroma cacao	13.0839	2.95501	32.9473	4.10981	7.30737	0	3.82868	0	0	3.69161	0	0	0	13.4779
g73895.t1			43.7558	52.7414	205.354	278.783	6.53165	9.06529	1.15618	2.6495	8.76822	13.2727	11.0227	12.3829	3.47435	4.07425
g74400.t1			40.8064	41.5013	226.04	270.992	6.62827	3.62395	2.28252	2.54367	2.69482	5.94431	6.66234	3.66544	4.20407	0
g75569.t1			602.141	576.727	600.042	671.28	22.0683	24.0414	11.9884	17.1155	42.319	41.4786	10.2072	56.2711	25.471	39.0285
g75876.t1			41.8131	34.4525	187.166	245.325	2.85775	0	2.83747	5.06634	13.632	10.4877	28.9143	10.9547	2.57478	0
g76314.t1			13.6695	11.6988	21.1015	8.63617	28.0831	3.6903	0.492017	11.8276	0.867722	0.687471	2.2462	4.58933	1.00652	11.2952
g76749.t1	auxin response factor 3	Gossypium hirsutum	24.7735	52.4238	0	20.0306	0.382186	18.605	1.44893	0.415	1.16074	0.340344	0	0	0.432231	0.383835
g76871.t1			1.7974	2.6497	13.9939	13.214	0	0	1.63812	0	1.90468	0	0	0	0	2.06795

## Sheet: Sheet5
contig	desc	organism	fr5b1	fr5b2	fr2a1	fr2a2	fr1a	fr1b	normala1	normala2	red1a	red1c	red2a	red2d	red5a	red5d
g19.t1	Domain of Uncharacterized protein function (DUF1995) isoform 2, partial	Theobroma cacao	32.3301	27.4602	23.5915	27.3194	57.8979	54.2263	87.7501	94.1161	78.6364	76.9136	93.5123	85.3634	54.2538	67.3854
g211.t1	Calcium-binding EF-hand family protein	Theobroma cacao	4.0834	8.27225	7.49572	10.1025	10.8131	11.8796	26.3	31.2764	19.6889	18.1776	13.6888	19.5496	15.1235	14.3749
g261.t1	unknown	Populus trichocarpa	45.8601	47.8828	82.2189	82.3193	114.813	112.01	295.42	276.571	133.062	132.118	178.39	194.495	73.5024	80.0217
g277.t1	predicted protein	Populus trichocarpa	43.4086	49.212	38.1238	34.9043	75.4972	83.8781	297.445	313.738	159.963	163.874	99.3793	87.4479	102.629	109.076
g525.t1	Nitrate reductase 2	Theobroma cacao	17.3913	16.6023	6.98941	7.17478	8.49254	9.12476	29.1923	27.6914	17.7103	18.4504	31.0342	34.7586	55.1323	54.6951
g560.t1	unknown	Populus trichocarpa x Populus deltoides	66.4182	53.5546	56.4981	61.6054	110.568	109.008	284.697	267.616	265.869	278.349	235.112	245.1	183.331	173.7
g617.t1	hypothetical protein PRUPE_ppa013648mg	Prunus persica	116.274	102.57	95.9022	99.1168	117.366	80.5402	217.881	340.021	240.38	160.35	357.013	343.969	168.035	166.807
g618.t1	Pathogenesis-related thaumatin superfamily protein	Theobroma cacao	4.65996	5.12107	6.14332	10.6278	7.92762	9.58997	22.0602	20.0198	13.8281	10.3676	22.7729	21.2559	9.11241	14.1829
g698.t1	Hydroxypyruvate reductase isoform 2, partial	Theobroma cacao	81.3481	82.012	109.781	108.337	205.42	201.489	494.273	475.918	397.646	386.485	450.552	423.133	289.075	295.573
g874.t1	PREDICTED: multidrug and toxin extrusion protein 1	Vitis vinifera	3.73529	3.53929	6.63838	5.5801	5.14668	5.10437	19.6221	16.2358	13.7078	15.7189	7.1794	9.17772	7.64326	7.83082
g928.t1	PREDICTED: phytosulfokines 4-like	Cicer arietinum	1.30015	10.5997	10.7865	12.4473	18.5444	15.6985	33.7557	28.7793	19.2463	13.7824	44.1344	30.0694	20.9989	12.4359
g986.t1	PREDICTED: uncharacterized protein LOC101313612	Fragaria vesca subsp. vesca	0.905811	0	0.916687	2.42054	1.50416	3.67518	16.1888	17.7044	3.19335	4.75556	8.79055	10.8899	5.62869	2.92297
g987.t1	hypothetical protein PHAVU_003G178300g	Phaseolus vulgaris	0	0	2.5355	17.7115	2.19611	9.78635	24.059	24.2648	20.6832	8.06316	16.1249	10.5506	3.1345	6.32631
g1065.t1	hypothetical protein VITISV_032678	Vitis vinifera	5.11608	7.00758	4.76334	4.35534	7.81307	8.01866	22.8712	26.1941	7.95426	7.20979	16.3496	15.1488	8.83323	8.84337
g1065.t2	Non-photochemical quenching 1 isoform 1	Theobroma cacao	4.33971	3.80709	3.08635	2.71385	3.76627	3.89667	17.0725	14.1673	4.89612	4.97089	14.0832	13.0347	5.88235	4.39378
g1065.t3	hypothetical protein VITISV_032678	Vitis vinifera	6.73188	5.92185	3.76479	4.04964	6.2043	6.23579	21.7074	22.8453	7.74046	6.67811	15.6748	12.7817	8.85725	9.32697
g1120.t1	RmlC-like cupins superfamily protein	Theobroma cacao	54.861	53.2437	62.9464	65.2194	47.2723	50.419	161.68	147.614	98.7547	83.2316	108.878	110.922	67.4698	64.228
g1126.t1	Early light-induced protein, putative	Theobroma cacao	11.9291	11.6866	6.47816	6.35521	13.1768	9.7634	237.548	273.678	18.0194	16.1387	17.7719	14.412	8.96399	8.39346
g1126.t3	NAD(P)-linked oxidoreductase superfamily protein isoform 1	Theobroma cacao	3.46093	2.77623	1.59102	0.471737	2.29814	2.68243	46.1759	44.9778	4.23735	3.42915	2.81406	2.90128	2.1378	1.84108
g1126.t4	NAD(P)-linked oxidoreductase superfamily protein isoform 1	Theobroma cacao	2.23118	2.27925	0.857089	1.17293	1.48978	2.50632	30.7705	30.4226	2.87314	2.75725	2.09573	2.69568	1.82189	1.6288
g1212.t1	PREDICTED: uncharacterized protein LOC100264520	Vitis vinifera	36.2264	43.0145	45.2911	47.497	68.0911	73.6635	131.637	135.077	151.253	142.949	227.331	233.419	125.151	120.8
g1226.t1	Strictosidine synthase-like 4	Theobroma cacao	69.9762	63.6959	74.4866	84.2664	101.013	100.731	208.497	200.935	159.023	162.095	225.858	220.452	150.252	151.061
g1299.t1	hypothetical protein CICLE_v10025882mg	Citrus clementina	13.1392	13.6295	13.1262	15.4023	10.816	10.7247	50.418	52.2067	17.8325	17.1224	29.3582	30.2616	14.3056	10.0027
g1603.t1	predicted protein	Populus trichocarpa	11.5806	12.9848	4.67556	5.24468	11.211	10.5257	27.4546	27.1127	15.3506	14.6706	23.2133	23.5056	20.348	24.1034
g1830.t1	PREDICTED: uncharacterized protein LOC102601474	Solanum tuberosum	6.57346	3.54218	1.64314	7.17746	1.21536	3.5957	10.1471	21.5903	7.86256	15.6127	10.3684	19.6194	5.57176	8.07059
g1831.t1	Lorelei-like-gpi anchored protein 3, putative	Theobroma cacao	3.74146	4.22631	5.51447	6.96139	1.86879	2.49304	21.6663	16.7471	4.25251	5.50873	10.0318	10.1585	4.74262	5.9909
g1831.t2	Lorelei-like-gpi anchored protein 3, putative	Theobroma cacao	4.40158	4.38233	3.16459	6.79694	3.0188	3.94057	26.3193	20.7782	2.5014	2.88093	9.36413	11.2277	4.11282	3.25618
g1875.t1	hypothetical protein CICLE_v10001997mg	Citrus clementina	3.24377	3.46696	2.63806	2.5324	6.06757	7.65133	20.0379	27.1489	15.3522	12.1511	12.8532	11.5013	13.2707	12.6346
g1891.t1	Photosystem II reaction center PSB29 protein	Theobroma cacao	88.1518	97.2247	102.955	124.654	192.961	191.678	388.632	399.37	313.166	304.823	330.346	323.673	175.199	199.234
g1903.t1	hypothetical protein CICLE_v10032582mg	Citrus clementina	19.7467	18.0432	29.8273	39.8932	34.9143	35.6132	72.0368	69.6427	50.8868	57.4128	48.6907	45.7193	41.6703	43.2773
g2089.t1	Uncharacterized protein TCM_016199	Theobroma cacao	36.1415	36.6219	35.7118	36.8547	17.481	18.3225	111.647	100.572	55.3374	47.9517	121.431	110.635	50.4265	51.2713
g2235.t1	PAR1 protein	Theobroma cacao	18.1482	18.0447	42.846	55.0456	58.1442	60.281	150.069	129.215	109.589	123.927	102.895	129.547	90.8976	82.4778
g2314.t1	hypothetical protein POPTR_0005s26700g	Populus trichocarpa	157.04	143.951	239.184	242.483	247.742	266.788	1011.5	864.199	628.165	629.521	655.562	692.03	339.808	296.219
g2420.t1	hypothetical protein CICLE_v10031381mg	Citrus clementina	54.6064	55.5725	79.7949	76.1198	122.335	125.291	358.448	383.414	168.868	177.61	120.655	113.076	149.44	167.905
g2454.t1	NAD(P)-linked oxidoreductase superfamily protein isoform 1	Theobroma cacao	8.20861	9.21389	16.7726	16.5884	34.1506	30.862	60.7646	67.778	34.8639	29.4606	44.5956	38.8378	27.3181	24.7993
g2488.t1	Cytochrome P450	Theobroma cacao	7.51461	5.12949	30.8302	34.7029	4.18211	4.21047	109.895	105.3	60.8317	72.3381	19.9846	20.6635	66.5851	65.4983
g2530.t1	Selenium binding, putative	Theobroma cacao	17.6948	15.6927	10.239	8.96569	22.875	26.2928	57.5651	58.1867	31.5299	33.5084	33.2715	31.7934	30.5284	33.8234
g2596.t1	glyceraldehyde-3-phosphate dehydrogenase	Capsicum annuum	162.644	166.501	257.932	279.471	558.912	653.7	2282.33	2224.26	1310.3	1320.75	931.225	921.749	810.45	776.45
g2705.t1	PREDICTED: acetyltransferase NSI-like	Vitis vinifera	18.8888	18.5498	16.9256	17.4165	25.0909	23.1617	53.6881	51.1166	33.8722	35.8606	48.5625	49.6831	27.465	20.0784
g2732.t1	ATP synthase subunit b' isoform 1	Theobroma cacao	94.1112	102.3	204.572	202.381	279.396	301.615	764.957	695.157	537.052	505.167	803.101	882.025	294.717	243.263
g2848.t1	Thylakoid-associated phosphatase 38 isoform 2	Theobroma cacao	5.27239	3.95736	6.54817	7.59729	15.3092	16.1452	48.7646	45.5127	34.0619	36.7233	33.865	32.8775	20.3971	24.0726
g2848.t2	Thylakoid-associated phosphatase 38 isoform 2	Theobroma cacao	6.49644	6.17847	8.07142	9.20125	16.668	15.7007	45.0587	44.64	34.7624	34.2915	28.965	31.749	23.4879	21.1111
g2848.t3	Thylakoid-associated phosphatase 38 isoform 2	Theobroma cacao	9.27348	6.95922	8.42074	7.19241	16.2531	18.0575	47.4842	50.786	38.8473	38.5386	35.3371	35.2418	23.9178	27.6867
g2892.t1	PREDICTED: NAD(P)H-quinone oxidoreductase subunit N-like	Fragaria vesca subsp. vesca	30.8723	30.4541	30.1147	31.7516	52.2757	58.8654	159.613	129.676	103.163	99.799	122.835	130.21	73.8941	72.8587
g2964.t1	PREDICTED: protein ECERIFERUM 1-like isoform X3	Cicer arietinum	1.75231	2.48285	5.51983	5.30266	18.6316	17.4409	58.8569	60.1371	13.4451	14.0698	13.9963	10.7194	17.5298	16.2234
g2976.t1	Chaperone DnaJ-domain superfamily protein	Theobroma cacao	56.6283	51.9664	63.1842	67.9571	37.9108	49.0604	186.928	148.91	123.994	128.411	228.656	232.72	92.5257	85.7312
g3029.t1	predicted protein	Populus trichocarpa	42.4038	45.6692	78.8969	80.204	85.3563	108.73	196.458	216.23	161.732	150.085	311.215	323.974	158.692	135.228
g3225.t1	hypothetical protein PRUPE_ppa010863mg	Prunus persica	16.7604	13.9919	15.0512	21.6971	37.092	40.2414	94.7569	95.7177	42.3767	39.8191	34.575	40.7761	45.706	49.427
g3278.t1	predicted protein	Populus trichocarpa	5.4068	4.73241	8.96227	7.48797	6.77132	7.58136	20.1836	17.6582	15.3536	18.0677	17.3395	16.8682	13.2533	13.7365
g3294.t1	Uncharacterized protein TCM_000751	Theobroma cacao	6.44785	6.91525	5.24308	6.52381	6.74778	6.92396	31.9591	31.7364	12.8417	12.6145	27.6211	26.9911	9.13413	11.8426
g3294.t2	Uncharacterized protein TCM_000751	Theobroma cacao	6.13823	5.35054	6.12532	5.2135	5.41198	6.49495	28.2318	31.1147	12.6389	11.2257	30.2506	29.6047	9.11925	9.18536
g3294.t3	Uncharacterized protein TCM_000751	Theobroma cacao	6.08335	5.69968	4.89651	4.6322	5.22007	6.0215	30.1224	30.8783	11.3953	10.6639	29.9396	28.7342	8.36774	8.6431
g3373.t1	Uncharacterized protein TCM_012425	Theobroma cacao	5.22028	3.99673	25.5777	26.4582	25.2626	28.2251	66.6119	69.9871	44.1515	46.5261	50.5122	57.3576	9.87809	8.03932
g3396.t1	PREDICTED: serine/threonine-protein kinase STN7, chloroplastic-like	Solanum tuberosum	64.7653	66.8341	61.8397	71.3455	78.5215	82.4901	273.177	294.914	178.605	183.958	149.499	142.646	105.996	109.051
g3408.t1	Hydroxyproline-rich glycoprotein family protein isoform 1	Theobroma cacao	68.8635	73.0893	69.402	77.2489	67.3927	63.3732	253.03	240.538	172.273	170.475	156.132	152.111	124.563	129.488
g3543.t1	High chlorophyll fluorescence phenotype 173 protein isoform 1	Theobroma cacao	49.178	45.362	44.2784	47.0289	29.5184	28.6279	157.785	151.528	69.1916	72.6367	62.5617	61.5168	46.6158	45.1667
g3544.t1			1.61667	0	0	0.496994	1.30116	0.843895	26.4378	10.0735	5.72046	7.12525	7.43596	8.91822	5.61957	3.07828
g3574.t1	predicted protein	Populus trichocarpa	54.1767	51.784	44.1821	45.8715	128.041	138.864	167.78	184.453	130.504	133.103	149.521	135.227	84.9761	99.8265
g3577.t1	TRNA-methyltransferase	Theobroma cacao	29.2852	28.3804	31.4965	32.2805	11.0806	12.7177	77.2757	88.2612	67.1268	50.6839	134.021	139.605	41.4983	44.563
g3640.t1	PREDICTED: putative rRNA methyltransferase ylbH	Vitis vinifera	19.6126	16.1637	15.3674	16.112	29.0649	30.491	49.0131	49.5045	42.9989	44.421	43.7936	44.4612	29.8312	28.3339
g3686.t1			0	0	0	0	2.64564	1.38545	3.12663	5.76712	1.40732	1.23916	8.68632	6.79893	0.792675	0
g3836.t1	Serine-threonine protein kinase, plant-type, putative	Theobroma cacao	1.74088	1.90039	4.78996	4.37927	5.16278	3.72559	19.5225	20.7821	7.2274	6.5168	7.66098	6.79031	8.55161	8.66008
g3881.t1	2-oxoglutarate/malate translocator	Populus trichocarpa	27.6618	28.0282	48.0919	56.0611	66.5246	58.676	199.147	186.728	141.703	148.079	62.0651	61.4452	99.6686	100.951
g3884.t1	Chaperonin-like RbcX protein isoform 1	Theobroma cacao	183.691	186.902	148.451	128.34	115.789	115.123	409.243	378.505	209.121	184.887	211.029	203.15	132.554	143.621
g4226.t1	Lipoxygenase isoform 2	Theobroma cacao	16.5009	17.2654	24.5763	23.2792	18.7418	19.9141	61.3535	54.8177	36.4019	38.1915	45.9414	51.9454	29.7484	30.7322
g4269.t1	hypothetical protein PRUPE_ppa015510mg, partial	Prunus persica	1.32546	2.26501	1.89922	1.41228	2.13116	2.68775	9.85231	9.54586	9.36453	9.56262	17.0747	17.4941	6.39952	6.5484
g4269.t2	hypothetical protein PRUPE_ppa015510mg, partial	Prunus persica	1.64494	1.77926	4.03267	3.31289	2.22907	1.52448	7.44374	9.53495	7.73244	7.69967	11.6953	11.9694	5.60238	7.12203
g4276.t1	type-A response regulator	Petunia x hybrida	26.2559	31.9922	21.6551	27.2572	48.5219	47.5624	110.278	110.812	26.4576	29.3224	49.3703	48.8112	41.316	41.0044
g4342.t1	catalase	Gossypium hirsutum	227.439	231.626	385.481	392.816	294.832	290.676	1195.81	1205.7	754.884	724.881	547.175	541.459	214.074	215.857
g4369.t1	Plastid movement impaired1	Theobroma cacao	8.04393	6.50085	5.70045	6.90084	7.57296	8.91641	30.3864	31.8661	22.7493	19.9903	24.2732	25.3643	18.3153	17.0475
g4369.t2	Plastid movement impaired1	Theobroma cacao	10.5124	9.86993	6.70608	7.24604	9.89762	9.71602	32.6757	31.5355	21.3202	22.1721	14.5766	14.7472	20.231	20.9986
g4390.t1	unnamed protein product	Vitis vinifera	9.32816	7.36327	18.3435	18.283	20.0278	19.5933	49.0182	46.5731	45.5392	46.6524	28.5745	26.3961	33.8756	31.2411
g4413.t1	hypothetical protein OsJ_24501	Oryza sativa Japonica Group	1.41814	2.16464	21.877	19.7842	12.3929	11.5618	62.3497	68.0767	24.2194	20.2523	23.4992	21.0276	77.9084	73.4653
g4432.t1	Calcineurin-like metallo-phosphoesterase superfamily protein isoform 1	Theobroma cacao	6.2504	6.70156	6.83922	7.13617	18.1311	14.0165	42.8971	48.3948	21.7928	20.0843	18.897	17.952	13.8976	12.4076
g4465.t1	hypothetical protein OsI_09446	Oryza sativa Indica Group	16.8964	14.0934	13.4439	17.4399	16.1789	16.8204	62.8574	65.4527	20.996	21.674	20.3973	21.491	19.8988	20.8326
g4626.t1	Plastid-lipid associated protein PAP / fibrillin family protein	Theobroma cacao	30.1623	27.8884	62.2965	67.7405	73.0433	80.7587	147.652	154.506	93.5527	97.9403	103.748	110.825	75.4688	74.5473
g4695.t1	PREDICTED: E3 ubiquitin-protein ligase XBAT33-like	Cucumis sativus	19.2721	0	0	0	16.6089	8.07603	8.59425	9.58596	9.82336	0	27.6599	30.0787	13.9765	14.4358
g5022.t1	hypothetical protein CICLE_v10005641mg	Citrus clementina	25.0402	22.3494	32.9445	32.2984	31.3288	33.3132	78.0631	86.9418	48.6122	47.9416	47.1341	46.2541	34.9917	34.8856
g5063.t1	Ferric reduction oxidase 7 isoform 1	Theobroma cacao	21.4863	21.578	10.6806	13.8381	41.4635	31.6093	148.333	161.89	66.6631	67.7567	41.7076	39.8788	47.9097	51.7908
g5132.t1	ABC transporter family protein	Populus trichocarpa	2.17594	3.88882	4.44717	4.27952	4.66777	5.19061	25.1717	23.2969	29.8765	29.1483	14.2685	15.9774	24.2592	22.9761
g5132.t2	ABC transporter family protein	Populus trichocarpa	2.84582	1.88475	1.99991	1.97586	3.48014	3.21301	15.6258	16.3188	22.473	20.3344	8.73159	8.66667	14.835	14.7767
g5267.t1	PREDICTED: short-chain dehydrogenase TIC 32, chloroplastic	Vitis vinifera	2.06213	1.8661	1.37823	3.37823	11.0103	13.4276	42.8085	37.8906	13.2098	12.7748	6.31559	8.91259	5.67821	3.7403
g5335.t1	predicted protein	Populus trichocarpa	36.5112	31.7276	30.9806	31.2759	23.7868	29.4315	422.755	476.711	135.966	114.971	104.861	120.618	77.6769	71.9484
g5449.t1	Primary amine oxidase isoform 1	Theobroma cacao	7.70197	7.22771	11.4938	11.1173	18.4958	18.6508	44.6228	44.1083	47.0094	49.9856	74.6446	77.433	73.7755	74.578
g5487.t1	GRAS family transcription factor	Populus trichocarpa	8.69618	7.58008	8.93509	9.95628	7.04882	5.99866	28.6539	28.5602	32.4155	30.7512	20.8746	19.8579	33.2146	34.0202
g5543.t1	hypothetical protein EUTSA_v10019020mg	Eutrema salsugineum	32.3576	35.996	27.3053	35.5486	72.6886	60.779	109.912	138.589	76.1485	77.75	103.943	105.517	74.4107	69.7331
g5599.t1	PREDICTED: uncharacterized protein LOC100263239	Vitis vinifera	6.7799	6.13183	7.3955	8.36035	8.18435	10.653	22.5138	21.3902	12.253	15.3861	16.2905	17.2134	14.9549	17.3319
g5599.t2	PREDICTED: uncharacterized protein LOC100263239	Vitis vinifera	10.2232	9.1586	6.29971	7.53832	14.5707	15.4838	34.7937	32.9464	25.2151	22.6702	26.2713	25.079	20.9531	23.4522
g5694.t1	amino acid transporter	Populus trichocarpa	0.0844459	0.190836	2.41196	1.29886	2.69237	4.80088	31.0303	29.074	9.78966	11.1155	1.81014	2.2118	2.57416	1.19843
g5734.t1	hypothetical protein CICLE_v10007368mg	Citrus clementina	13.6191	14.8938	23.8992	24.4313	20.9392	22.3992	47.9036	51.5187	34.3957	34.758	41.8376	38.4929	29.9052	31.9817
g6115.t1	Fiber Fb17-like protein isoform 2	Theobroma cacao	8.83698	7.88769	10.0206	10.1676	16.2983	15.1588	36.1654	40.7215	27.1857	25.591	27.6802	26.6927	8.09967	10.735
g6553.t1	Uncharacterized protein TCM_041417	Theobroma cacao	0.38677	0	0.442219	0.388677	0.991212	0.325914	17.7745	20.5372	7.61897	3.38519	7.98546	3.46985	1.26761	0.349197
g6673.t1	glucose-6-phosphate dehydrogenase	Arabidopsis thaliana	44.2021	46.9303	31.863	34.6359	65.7723	59.7104	112.097	118.841	86.5974	85.3825	134.816	127.245	65.7922	71.5532
g6680.t1	CCCH-type zinc fingerfamily protein with RNA-binding domain, putative isoform 4, partial	Theobroma cacao	6.25072	5.06569	4.02406	5.18575	10.633	13.3537	25.3446	26.6793	20.4186	18.4073	10.892	12.1647	14.543	12.7102
g6732.t1	PSY	Citrus sinensis	57.6283	59.5683	82.5135	75.1947	116.728	122.281	297.471	285.246	229.881	225.844	221.895	256.233	146.95	149.588
g6799.t1	Uncharacterized protein TCM_045551	Theobroma cacao	5.10792	4.93759	5.8669	5.72688	2.87992	6.90569	37.952	33.5773	11.7325	6.9789	7.7868	9.17839	6.46842	6.53433
g6806.t1	GLU-ADT subunit B isoform 1	Theobroma cacao	14.2534	15.7109	17.8791	16.9757	32.9965	32.8479	67.404	74.9906	47.5053	43.9494	40.3699	39.544	28.825	34.5959
g6837.t1	Uncharacterized protein TCM_045517	Theobroma cacao	13.5355	12.9748	55.8467	47.3968	21.3988	31.701	156.718	155.637	59.2388	62.7065	166.81	162.846	32.5618	27.2572
g6883.t1			0	0	0	4.37183	4.93834	8.79463	32.576	26.29	1.41012	1.19619	3.08052	5.64776	0	0
g6935.t1	Rubredoxin family protein	Theobroma cacao	30.4174	26.4455	33.763	32.6234	30.7027	38.6223	139.149	149.11	79.4364	72.5943	103.336	112.966	48.777	41.0263
g6949.t1	hypothetical protein POPTR_0010s18400g	Populus trichocarpa	8.25842	9.68451	5.72468	8.86889	9.2402	8.39216	26.0855	30.025	13.1488	10.5577	11.2061	11.8491	13.7325	14.1233
g6949.t2	hypothetical protein POPTR_0010s18400g	Populus trichocarpa	7.5159	10.0194	6.31915	5.93756	7.73098	8.13896	28.6169	31.2549	13.737	12.0922	10.2956	10.9822	13.1559	14.6692
g7112.t1	Small heat shock protein isoform 2	Theobroma cacao	19.1565	14.9949	12.2486	11.5922	10.4463	11.6332	41.4966	32.5936	33.0112	27.8165	38.0305	38.5853	11.3559	10.3132
g7169.t1	Galactose-1-phosphate guanylyltransferases,GDP-D-glucose phosphorylases,quercetin 4'-O-glucosyltransferases	Theobroma cacao	85.2458	81.2066	66.6234	66.6196	94.6975	92.313	281.101	270.767	116.119	121.457	110.454	112.913	153.454	134.482
g7366.t1	Glycine cleavage T-protein family isoform 2, partial	Theobroma cacao	69.6791	74.3016	81.8335	82.8145	151.617	167.57	448.462	439.235	235.867	237.85	319.591	315.477	179.468	174.824
g7367.t1	predicted protein	Populus trichocarpa	11.273	12.195	6.82974	12.3779	14.2931	14.291	45.6671	41.8682	25.8727	20.4703	20.9444	17.5489	14.8162	16.3447
g7765.t1	PREDICTED: magnesium transporter MRS2-11, chloroplastic-like	Solanum tuberosum	13.4052	13.0136	19.5139	18.9419	21.484	26.0981	83.7364	81.5914	51.7088	50.34	40.4004	33.4975	28.3896	31.3136
g7800.t1	Beta-hydroxylase 1, 1,B1,chy1,BCH1 isoform 1	Theobroma cacao	9.17082	9.49938	11.4542	9.20648	5.92814	5.15356	23.2286	25.2779	16.5404	16.5731	16.9939	16.6247	13.6726	13.4063
g7994.t1	hypothetical protein CICLE_v10016177mg	Citrus clementina	6.3811	4.25119	1.25383	2.46526	2.95952	3.74623	20.4753	25.0618	12.8502	10.3333	9.33657	9.77352	9.32459	10.1774
g8087.t1	hypothetical protein CICLE_v10009301mg	Citrus clementina	9.42489	12.2344	8.19279	4.97522	4.91741	8.03112	36.5087	31.3388	24.8474	13.7624	40.279	29.2684	12.5098	6.48802
g8318.t1	PsbB mRNA maturation factor Mbb1	Medicago truncatula	23.0149	23.8643	10.1043	11.14	10.8269	11.5784	63.937	67.531	47.818	44.7597	57.0601	55.4863	39.0772	45.4243
g8318.t2	hypothetical protein PRUPE_ppa003981mg	Prunus persica	26.7343	28.234	14.0027	12.7038	17.3917	15.8984	97.5222	97.1572	68.9798	71.2051	60.6031	57.8058	60.9562	64.1012
g8329.t1	Tetratricopeptide repeat-like superfamily protein, putative isoform 2	Theobroma cacao	12.1305	12.211	36.1714	35.1827	46.1584	54.4872	92.9223	93.7856	44.6412	49.5871	89.859	81.7043	26.3902	23.14
g8400.t1	hypothetical protein	Jatropha curcas	11.8892	12.2728	580.09	521.337	135.733	152.834	2119.33	2359.44	252.61	240.862	357.236	365.427	229.337	241.174
g8423.t1	Myo-inositol-1-phosphate synthase	Gossypium hirsutum	27.4322	25.2527	81.0392	84.0476	44.8408	47.312	256.659	243.467	86.9805	87.0695	69.7331	66.6924	94.3625	94.6629
g8722.t1	hypothetical protein POPTR_0001s46060g	Populus trichocarpa	15.1571	16.4632	6.65754	8.82893	31.4042	34.5264	63.571	63.2047	30.905	26.9567	38.0533	34.5463	35.6183	30.6454
g8759.t1	chloroplast elongation factor TuB (EF-TuB)	Nicotiana sylvestris	46.7216	44.7426	87.6024	86.6385	151.401	155.092	333.508	323.046	209.629	227.701	159.282	158.478	165.268	151.405
g8813.t1	Myelin-associated oligodendrocyte basic protein isoform 1	Theobroma cacao	49.5072	55.0826	50.0612	51.5038	69.4297	74.0181	163.303	167.624	98.3178	93.6117	92.2708	85.1093	86.1334	79.7579
g8828.t1	Ribose 5-phosphate isomerase, type A protein	Theobroma cacao	28.7625	26.7884	77.7922	75.5835	83.6675	87.3996	223.652	179.282	134.811	127.456	117.825	131.513	108.695	96.8919
g8959.t1	oxidoreductase, putative	Ricinus communis	52.3358	47.4338	95.9202	95.3585	97.0608	110.653	241.761	242.718	206.507	201.152	154.964	146.354	101.529	108.826
g9066.t1	Chloroplast RNA binding	Theobroma cacao	45.6782	48.2972	92.5723	98.8485	123.62	117.846	256.039	294.696	216.92	211.915	174.744	176.076	117.673	131.052
g9094.t2	PREDICTED: ferric reduction oxidase 8, mitochondrial-like	Solanum tuberosum	2.90459	2.15375	1.37763	2.48295	7.24635	6.31945	13.1399	12.968	4.55223	3.70755	8.17055	7.14703	3.95636	3.98055
g9206.t1	predicted protein	Populus trichocarpa	26.0592	36.5749	43.1588	54.299	75.0901	120.545	190.503	252.793	132.275	138.285	162.481	174.278	123.246	110.436
g9220.t1	MRNA, clone: RTFL01-18-A18	Theobroma cacao	18.8202	36.1699	22.9618	25.6582	46.0535	53.0069	84.6648	96.3334	62.1307	49.9447	62.375	59.9808	57.6768	62.6002
g9289.t1	Alpha-amylase-like 2 isoform 1	Theobroma cacao	13.6616	16.5206	19.4856	25.2509	19.4852	23.9978	65.856	68.089	28.6246	26.4312	34.8877	39.7792	25.671	27.2013
g9704.t1	Homeodomain-like superfamily protein isoform 2	Theobroma cacao	91.6644	91.73	102.893	106.39	36.1786	34.1033	331.969	333.596	225.719	213.171	229.021	213.641	196.708	195.759
g10099.t1	hypothetical protein CICLE_v10028728mg	Citrus clementina	9.68059	8.0134	4.95705	5.52369	9.79434	11.631	37.6418	49.3552	17.2529	19.3059	31.8186	33.25	15.433	14.9389
g10103.t1	hypothetical protein CICLE_v10028594mg	Citrus clementina	155.858	147.267	285.45	277.011	287.176	317.654	1418.17	1336.32	869.743	885.794	1094.43	1091.81	594.094	576.361
g10203.t1	NADP-dependent glyceraldehyde-3-phosphate dehydrogenase	Platanus x acerifolia	21.4741	21.2854	17.44	18.1844	28.1671	31.2081	138.289	138.603	94.9605	89.9895	83.4396	84.5068	64.919	55.5863
g10203.t2	NADP-dependent glyceraldehyde-3-phosphate dehydrogenase	Platanus x acerifolia	20.6094	22.3691	19.4204	19.234	29.7949	28.4755	133.76	138.988	97.0774	93.2353	99.9921	88.0497	60.8452	56.2015
g10538.t1	Uncharacterized protein isoform 1	Theobroma cacao	42.9136	50.9096	48.0118	44.0843	69.1557	66.1685	138.566	149.73	88.3862	92.2141	161.96	161.727	71.3859	78.9539
g10618.t2	DnaJ/Hsp40 cysteine-rich domain superfamily protein	Theobroma cacao	7.18421	6.01576	11.398	9.9337	19.5863	22.1104	37.9966	37.6591	20.2657	23.9043	20.1964	19.2302	15.6646	14.0216
g10667.t1	PREDICTED: uncharacterized protein LOC101297968	Fragaria vesca subsp. vesca	48.4495	48.0934	44.0567	48.3287	106.392	96.722	213.74	218.532	183.275	174.568	157.532	161.886	123.936	119.024
g10667.t2	PREDICTED: uncharacterized protein LOC101297968	Fragaria vesca subsp. vesca	71.7619	78.2524	71.916	74.0217	142.151	147.034	324.727	340.152	260.42	260.152	298.819	306.478	180.383	180.838
g10757.t1	Saccharopine dehydrogenase isoform 2	Theobroma cacao	5.60284	3.6447	3.5091	1.91294	9.96272	8.82337	15.4424	18.759	10.7844	8.3554	14.7112	9.24669	10.4077	10.8628
g10828.t1			0	0	0	0	0	0	0	18.1674	0	0	0	0	0	0
g10972.t1			0	0	0	0	0	0	7.83656	8.6432	0	6.31576	2.06767	1.32246	0	0
g11089.t1	Sulfotransferase 2A, putative	Theobroma cacao	1.26607	0.893927	0.44624	0.780966	1.98282	2.27708	12.0683	15.1872	8.99753	7.08899	12.9938	11.336	6.81225	7.33223
g11126.t1	Cofactor assembly of complex C isoform 1	Theobroma cacao	33.9216	32.6198	41.362	39.8724	33.9477	37.0723	105.769	105.91	67.8408	66.4522	93.6801	85.3839	53.5637	42.822
g11320.t1	Mitochondrial lipoamide dehydrogenase 1	Theobroma cacao	66.9179	69.5019	105.315	102.482	132.931	125.329	302.812	303.03	164.58	173.683	152.121	141.831	145.737	150.484
g11504.t1	RecName: Full=NAD(P)H-quinone oxidoreductase subunit M, chloroplastic; AltName: Full=NAD(P)H dehydrogenase I subunit M; Short=NDH-1 subunit M; Short=NDH-M; Flags: Precursor	Populus trichocarpa	93.1657	89.3209	126.243	130.607	112.206	130.887	471.214	456.339	293.324	278.838	388.73	390.267	229.278	205.55
g11848.t1	NAD(P)-binding Rossmann-fold superfamily protein	Theobroma cacao	1.64227	0.58195	3.86561	5.54113	2.50468	3.72795	10.2435	8.94043	11.5105	10.0866	9.76382	10.82	4.37003	3.7866
g11879.t1	Cyclopropane-fatty-acyl-phospholipid synthase isoform 1	Theobroma cacao	0.106911	0.135826	0.0591835	0	1.69649	0.842674	9.29473	9.72295	0.772132	1.25533	0.538727	0.31314	0.376795	0.373342
g11879.t2	Cyclopropane-fatty-acyl-phospholipid synthase isoform 1	Theobroma cacao	0.0531915	0.135149	0	0.509755	1.09766	0.652138	7.70331	8.58737	1.15072	0.756443	1.73976	0.661011	0.421002	0.20618
g11910.t1	Uncharacterized protein isoform 1	Theobroma cacao	3.43248	3.35411	2.62869	3.47777	6.89408	7.85624	60.642	58.2439	25.0782	22.8441	24.5806	23.528	12.3643	12.4353
g12116.t1	Cold regulated 314 thylakoid membrane 2 isoform 1	Theobroma cacao	32.5803	35.507	36.9727	39.8616	50.342	50.9543	93.2151	95.0879	84.5298	79.1697	74.7165	79.5541	57.3556	53.4504
g12253.t1	Pyruvate orthophosphate dikinase isoform 7	Theobroma cacao	3.45293	3.2508	2.67698	2.63565	5.60417	6.75185	20.3562	17.596	9.05137	9.17737	6.31312	5.88305	5.42342	4.36112
g12253.t2	Pyruvate orthophosphate dikinase isoform 7	Theobroma cacao	2.70618	2.48376	2.31307	2.53844	4.85205	5.32176	18.2008	16.4764	8.09447	7.76096	6.73779	6.02699	3.84847	4.07644
g12334.t1	extracellular calcium sensing receptor	Castanopsis chinensis	8.61464	7.76301	7.04233	8.62257	17.2848	17.7292	48.2711	50.5819	27.0686	26.2097	22.5101	21.4352	24.8012	25.6146
g12381.t1	DNAJ heat shock N-terminal domain-containing protein isoform 2	Theobroma cacao	18.3009	19.7991	49.256	48.5434	37.8195	39.4377	275.133	261.685	117.294	116.838	135.991	135.808	40.9564	43.1342
g12389.t1			7.90595	3.47221	15.4912	10.9769	14.2749	18.7407	59.1398	55.6533	36.8526	45.5331	68.2707	96.5917	23.5729	35.341
g12409.t1	Uncharacterized protein TCM_024084	Theobroma cacao	3.07568	4.35047	3.65504	3.66673	10.9594	14.2351	32.2313	35.4564	21.8186	15.8797	26.0094	26.4285	10.0832	12.17
g12410.t1	ENTH/ANTH/VHS superfamily protein	Theobroma cacao	1.96134	1.59921	8.42133	6.37558	11.8844	10.8267	23.9832	22.7624	12.368	11.8738	17.8408	19.4083	8.17867	9.09506
g12418.t1	PREDICTED: uncharacterized protein LOC101218376	Cucumis sativus	59.2967	45.7965	71.71	68.7626	104.214	104.165	213.022	270.205	167.257	140.598	234.588	224.952	106.856	101.656
g12674.t1	PREDICTED: uncharacterized protein LOC100265361	Vitis vinifera	23.7686	24.4455	24.4712	28.474	54.9754	46.2163	82.784	78.9242	70.6097	69.1787	64.248	63.8541	46.4323	48.1549
g12705.t1	GHMYB10, putative	Theobroma cacao	3.32786	4.00533	10.3177	9.0442	5.78175	4.57175	43.5048	46.3595	19.879	15.234	11.4291	11.3728	13.6915	17.2979
g12780.t1	predicted protein	Populus trichocarpa	18.0188	14.8906	27.7998	30.501	40.7397	41.291	72.8834	74.7668	62.5523	61.8081	56.6604	50.6537	41.008	41.5219
g13153.t1	RING zinc finger protein	Theobroma cacao	2.27576	2.9032	1.91775	3.35197	9.2567	7.48086	26.3824	22.592	14.8548	20.4539	20.5173	20.1636	11.1642	10.8912
g13190.t1	Sigma factor A isoform 1	Theobroma cacao	98.124	104.257	85.141	88.8832	206.153	207.335	377.228	394.021	324.433	321.983	295.255	289.726	221.387	230.609
g13201.t1	DNA-binding protein smubp-2, putative	Ricinus communis	10.5699	9.09788	18.3339	11.7446	6.78503	16.0149	40.0805	44.7739	23.8951	24.1284	17.5784	21.3088	18.2805	16.6949
g13296.t1	Fatty acid hydroxylase superfamily	Theobroma cacao	31.1836	31.5078	36.7926	38.2892	68.7361	64.5372	179.879	174.669	87.7679	86.8861	73.3843	70.8389	81.7509	83.6503
g13314.t1	5'-AMP-activated protein kinase subunit beta-1	Theobroma cacao	12.8993	14.4899	9.62226	6.96879	9.71932	7.19099	33.7005	33.1258	17.5673	14.414	25.7556	27.5101	17.6007	19.001
g13645.t1	hypothetical protein CICLE_v10031308mg	Citrus clementina	1.10829	1.58454	0.436748	1.75439	6.56369	6.84112	16.2829	18.9545	11.0057	9.76743	21.3113	21.0898	4.42271	4.20838
g13703.t1	Chain A, Stearoyl-Acyl Carrier Protein Desaturase From Castor Seeds	Ricinus communis	9.99595	11.1847	8.34023	10.4522	21.68	17.9044	57.2636	58.5659	26.8796	24.2574	17.6005	17.6118	28.7488	26.1206
g13708.t1	Flavone synthase II, putative	Theobroma cacao	67.3209	66.6657	47.886	42.5436	124.368	127.651	341.814	298.352	292.977	299.084	188.497	190.84	177.014	159.754
g13895.t1	predicted protein	Populus trichocarpa	9.35723	7.87416	11.4126	13.0466	22.7745	22.2189	43.496	42.5913	23.7659	28.1891	39.3069	42.1236	19.0324	18.0533
g14545.t1	Uncharacterized protein TCM_002928	Theobroma cacao	6.59042	7.82411	4.33651	4.00219	4.90996	5.00216	18.1288	22.4356	10.5098	10.6175	8.91536	9.19445	10.8207	12.3353
g14655.t1	PREDICTED: cadmium-induced protein AS8-like isoform X1	Cicer arietinum	11.4084	9.87321	12.4431	16.8066	14.01	14.2732	37.1296	50.8278	20.2722	26.5519	36.2879	36.1613	28.2228	25.4481
g14717.t1	hypothetical protein PRUPE_ppa013007mg	Prunus persica	1.30099	0.975968	0	0	0	3.40766	9.08501	8.38022	7.57242	3.30724	8.62078	9.24452	9.73463	4.92539
g14754.t1	unknown	Populus trichocarpa	31.193	30.5511	41.9323	39.2308	41.7822	40.2993	96.4587	92.6248	66.8261	64.1999	83.7125	82.4048	43.7354	39.5431
g14758.t1	Nuclear pore complex protein Nup214	Theobroma cacao	14.0572	11.6588	12.0101	12.4329	26.3162	22.8277	38.6336	44.3681	43.0191	38.4289	39.3143	34.606	25.9022	30.4178
g14918.t1	hypothetical protein CICLE_v10025490mg	Citrus clementina	5.62876	4.85173	6.91918	9.26689	9.06776	9.0673	42.5718	36.3342	29.8015	31.2889	12.21	12.3565	16.796	14.2877
g14997.t1	unknown	Glycine max	74.1447	71.1636	105.467	100.138	91.8534	99.7507	264.03	256.839	199.503	187.915	242.076	234.999	140.583	132.616
g15120.t1	hypothetical protein CICLE_v10011697mg	Citrus clementina	43.1828	46.5543	26.653	24.0645	34.145	25.4199	92.6759	98.7569	63.8406	64.9386	52.7625	48.9746	46.3874	48.7387
g15382.t1	PREDICTED: uncharacterized protein LOC101207122	Cucumis sativus	1.65589	1.42477	5.06709	8.24674	2.53121	6.55301	13.2296	14.9225	15.2368	10.5746	20.7748	20.8899	8.53278	5.15549
g15407.t1	Non-specific lipid-transfer protein, putative	Theobroma cacao	6.11094	2.44602	16.1545	25.2741	11.4874	18.5973	87.2936	86.1605	70.6084	57.7778	41.9272	36.7681	34.9997	29.9236
g15543.t1	Uncharacterized protein isoform 4	Theobroma cacao	12.9964	14.1135	7.04284	7.81798	9.40334	8.90743	59.5498	57.6264	25.4919	25.7104	40.9422	37.31	20.7555	20.6037
g15600.t1	Homeodomain-like superfamily protein, putative isoform 1	Theobroma cacao	16.8689	18.6758	29.5138	29.7259	32.5221	35.9481	71.9844	69.4055	40.7692	39.1915	61.4007	59.9329	42.3788	41.3158
g15616.t1	hypothetical protein MTR_078s1017	Medicago truncatula	11.175	13.5734	9.5798	13.1233	11.4465	12.7023	120.575	144.237	61.328	53.4721	94.7607	97.2059	41.4421	38.6425
g15617.t1	Glyoxylate reductase 1	Theobroma cacao	30.8492	31.7488	33.0997	32.2875	37.7775	41.7524	100.06	92.0652	67.9498	68.2842	93.4605	81.0168	52.2175	55.9109
g15625.t1	zinc/iron transporter, putative	Ricinus communis	0	0	0	0.375301	0.574584	1.5363	6.74814	6.71781	0.689295	0.721157	7.55778	8.52298	0	0
g15639.t1	FKBP-like peptidyl-prolyl cis-trans isomerase family protein isoform 1	Theobroma cacao	7.73991	9.00244	11.8067	9.45546	36.7444	38.9566	86.267	78.787	50.7977	45.6331	36.9912	37.5369	28.5971	29.8458
g15685.t1	GDP dissociation inhibitor family protein / Rab GTPase activator family protein isoform 1	Theobroma cacao	0.303844	0.245242	0.626833	1.2677	1.58355	1.01712	8.98389	9.96963	4.50605	4.25953	3.52319	3.71119	4.65855	3.52089
g15720.t1	Senescence-associated family protein	Theobroma cacao	60.3765	69.5569	54.4861	58.5863	45.306	47.7578	251.535	238.449	110.128	100.965	140.745	140.54	76.537	85.2502
g15779.t1	predicted protein	Populus trichocarpa	17.0334	15.9724	16.0151	17.479	25.4175	27.3935	56.608	53.419	73.7674	75.1883	44.3404	38.2935	57.6547	57.876
g15779.t2	predicted protein	Populus trichocarpa	23.6673	21.0017	19.9056	19.5145	28.237	31.5151	67.756	63.5275	85.974	87.989	56.8776	53.1091	71.1425	74.2759
g15845.t1	multiprotein bridging factor 1 transcriptional coactivator	Gossypium hirsutum	33.3719	31.6124	68.5177	70.1731	24.5973	23.5697	133.598	129.054	44.285	57.9747	81.6149	86.409	48.9141	48.9316
g16251.t1	hypothetical protein CICLE_v10031748mg	Citrus clementina	220.166	196.575	317.081	311.309	352.449	363.361	851.982	993.595	949.091	879.497	1521.6	1487.3	394.833	383.069
g16252.t1	hypothetical protein CICLE_v10031748mg	Citrus clementina	105.75	110.068	130.406	130.893	240.886	235.466	462.742	449.167	465.132	473.608	442.173	411.365	249.944	238.844
g16302.t1	hypothetical protein PRUPE_ppa022787mg, partial	Prunus persica	8.26481	4.76749	8.76512	8.23486	11.1659	10.3248	41.4831	49.7233	16.2698	13.8885	14.2988	19.2879	16.6697	15.0798
g16376.t1	Protein bem46, putative	Ricinus communis	13.0967	14.5637	14.0979	14.3675	14.1062	15.3676	56.4727	65.2247	34.8699	34.0378	46.5471	42.9639	17.8221	13.794
g16423.t1	Mitochondrial transcription termination factor family protein	Theobroma cacao	12.6894	15.6318	13.9985	17.046	15.947	21.5796	52.8945	50.8738	30.937	30.7691	28.8507	30.0531	26.5312	24.8278
g16515.t1	Caffeic acid 3-O-methyltransferase 1 isoform 1	Theobroma cacao	1.06179	2.18179	2.46878	3.86615	9.15637	4.89824	20.3584	24.8199	19.7056	17.0715	9.56749	10.95	11.9498	11.7254
g16847.t1	hypothetical protein CICLE_v10022090mg	Citrus clementina	14.433	9.18944	10.5549	12.4513	17.6932	21.2296	84.8593	94.6483	28.339	33.6995	60.4417	48.9921	22.7599	28.2531
g17305.t1	Acyl-CoA N-acyltransferases superfamily protein	Theobroma cacao	0.518276	0.787221	2.37179	0.709827	2.02358	3.33972	15.9702	16.6566	6.65397	5.25461	5.96761	10.3971	4.54779	3.51956
g17365.t1	PREDICTED: pathogen-related protein	Vitis vinifera	0.728416	0.934371	2.18852	5.4355	2.7854	2.5904	10.9949	10.9508	12.2524	11.4626	15.6015	16.3278	5.00826	3.7585
g17489.t1	sucrose phosphate synthase	Coffea canephora	20.7671	20.3681	11.2629	12.1548	18.2251	20.3478	97.0446	94.3824	26.9695	30.0018	29.888	28.2511	27.567	27.7011
g17628.t1	Light-harvesting complex II protein Lhcb8	Theobroma cacao	31.0928	28.8575	137.311	138.782	108.315	127.365	310.316	291.294	263.265	257.491	273.432	300.189	161.822	148.857
g18024.t1	hypothetical protein POPTR_0010s13730g	Populus trichocarpa	2.5495	2.58066	4.63513	4.22769	5.64205	7.18813	14.2757	14.9828	10.0118	7.08826	11.3424	10.6211	8.5535	8.90072
g18072.t1	Polyketide cyclase/dehydrase and lipid transport superfamily protein	Theobroma cacao	2.48379	3.95867	5.63835	8.30184	5.96663	10.2475	19.2858	21.068	12.8073	9.98098	50.8865	38.966	14.0381	17.2076
g18073.t1	Sedoheptulose-1,7-bisphosphatase, chloroplastic	Aegilops tauschii	79.6472	84.76	136.496	143.594	211.143	206.042	512.24	522.064	396.209	395.939	332.141	316.907	230.075	236.335
g18308.t1	flavonoid 3' hydroxylase	Malus hybrid cultivar	0.128964	0.102124	0.19715	0.349525	1.25845	2.09164	7.93738	6.08663	8.84822	8.51989	6.14665	6.71584	4.45098	3.62829
g18346.t1	Uncharacterized protein TCM_014112	Theobroma cacao	0.783569	0.247587	1.02914	1.60292	4.58589	5.10441	12.7226	14.5226	9.62839	7.22333	5.37218	7.66549	3.15765	2.70029
g18356.t1	NDH dependent flow 6 isoform 1	Theobroma cacao	81.7189	74.0133	177.302	152.321	197.429	217.497	473.444	410.162	218.234	208.334	320.134	312.526	150.72	135.958
g18403.t1			1.28696	5.06094	10.337	5.69271	2.54559	9.45243	16.2254	20.2694	11.9069	11.0423	18.2472	13.9388	7.90842	10.7676
g18625.t1	NAD(P)-binding Rossmann-fold superfamily protein	Theobroma cacao	4.73505	4.54495	1.92865	2.96522	5.23439	4.68844	19.0022	15.3454	12.5653	15.2062	9.74	11.5751	5.47311	8.10129
g18638.t1	hypothetical protein POPTR_0004s10180g	Populus trichocarpa	41.5428	39.9304	47.0346	51.1639	76.2802	85.5146	212.153	223.147	148.458	132.83	137.522	120.976	113.847	120.112
g19325.t1	structural molecule, putative	Ricinus communis	6.8281	10.5015	21.5229	11.9206	17.5066	19.7525	67.8387	68.2276	38.8582	40.6886	24.4431	28.7778	19.7072	19.871
g19326.t1	DNA binding protein, putative	Ricinus communis	8.05673	6.71736	8.47144	8.84283	11.1856	13.0168	29.2175	25.0399	28.6367	33.9636	38.2363	43.935	28.3065	24.5486
g19803.t1	PREDICTED: putative oxygen evolving enhancer protein	Vitis vinifera	3.70149	3.79712	4.44546	5.77232	12.4486	11.0719	19.4892	19.8565	13.3363	13.4294	12.765	12.0423	10.9565	10.9758
g19823.t1	Plant L-ascorbate oxidase	Theobroma cacao	1.43384	2.09369	2.76477	1.99043	10.0468	8.41209	31.2953	30.6065	13.2383	13.6924	10.3493	8.19367	6.29607	7.40761
g19899.t1	hypothetical protein EUTSA_v10019116mg	Eutrema salsugineum	19.0056	19.8827	16.7325	21.7151	19.9843	21.407	51.1889	55.0265	33.9796	35.3641	43.6878	48.3517	30.8541	32.1802
g19928.t1	2-methyl-6-phytylbenzoquinone methyltransferase, partial	Genlisea aurea	87.5718	87.9644	71.9546	70.1053	66.1395	76.1502	197.965	212.299	162.627	174.617	146.443	149.009	146.055	141.59
g19997.t1	Proton gradient regulation 5	Theobroma cacao	115.964	130.776	111.651	133.48	111.222	114.098	379.963	353.159	241.254	216.636	391.14	373.652	175.045	160.948
g20212.t1	hypothetical protein CICLE_v10032190mg	Citrus clementina	3.86095	4.65016	1.38058	1.95118	3.47394	3.09436	46.0862	36.1164	12.6402	10.5345	21.9718	20.4433	9.99543	10.8418
g20271.t1	Cyclin delta-3 isoform 1	Theobroma cacao	27.3835	26.2886	14.607	17.7804	26.4121	23.1234	64.3136	72.4132	30.8821	26.3489	34.6363	32.0152	29.1417	32.7853
g20611.t1	multidrug resistance pump, putative	Ricinus communis	24.3096	24.3147	25.451	21.4042	28.6812	25.2919	85.2817	83.9947	59.6898	55.7899	65.9939	62.0721	38.6629	37.3817
g20806.t1			5.8775	11.8244	2.14144	12.9898	9.74388	13.4406	27.7958	38.4935	27.4609	34.7045	26.1242	31.1722	16.0585	27.1317
g20852.t1	FKBP-type peptidyl-prolyl cis-trans isomerase 5 isoform 2	Theobroma cacao	19.2344	24.9718	7.91746	7.25375	8.16954	5.72346	91.298	88.2898	11.7192	11.9054	22.5031	23.1562	13.6382	21.5733
g20964.t1	Alpha/beta-Hydrolases superfamily protein	Theobroma cacao	24.8253	25.3928	34.2301	38.782	42.069	42.761	119.737	135.385	54.1772	54.7407	62.1149	59.357	49.7356	47.6987
g21249.t1	Mitochondrial substrate carrier family protein isoform 1	Theobroma cacao	16.1476	16.6784	10.0214	9.39621	6.99235	10.8915	55.7352	50.5424	16.8022	18.2771	29.614	22.6813	12.0107	13.6535
g21249.t2	Mitochondrial substrate carrier family protein isoform 1	Theobroma cacao	17.1942	19.2284	12.6225	9.52684	9.28175	8.3528	50.4398	54.7573	18.0401	18.3118	33.4801	29.3124	13.1434	11.7405
g21393.t1	hypothetical protein CICLE_v10006003mg	Citrus clementina	73.4287	65.6229	182.671	180.945	142.714	164.352	409.915	377.332	478.294	477.637	619.979	742.988	249.839	216.803
g21404.t1	Photosystem II reaction center PSB28 protein isoform 1	Theobroma cacao	15.8427	13.5312	15.104	16.0255	50.8693	53.7147	290.479	336.426	76.9524	82.6033	64.6468	67.7629	55.2338	41.6489
g21544.t1	Uncharacterized protein isoform 1	Theobroma cacao	3.19187	3.69286	8.36183	7.6961	13.7238	15.0468	35.0658	38.4325	18.7576	17.1677	21.1664	17.2896	10.2785	12.2077
g21581.t1	Haloacid dehalogenase-like hydrolase superfamily protein isoform 1	Theobroma cacao	23.9248	31.7586	33.517	35.0592	77.713	81.5436	135.893	143.416	94.6579	101.352	69.5298	63.6402	62.7532	58.9225
g21863.t1	Nucleotide pyrophosphatase/phosphodiesterase	Medicago truncatula	6.60222	5.66234	15.0661	14.4261	20.1852	22.2156	54.1043	53.6966	22.4463	20.382	29.7179	30.1093	14.5607	15.5683
g22127.t1	Alpha/beta-Hydrolases superfamily protein isoform 1	Theobroma cacao	4.9817	3.17526	1.9902	4.42861	17.1097	15.4545	30.9707	32.9668	15.0665	15.0062	22.768	22.0839	7.32553	10.1156
g22127.t2	Alpha/beta-Hydrolases superfamily protein isoform 1	Theobroma cacao	3.78572	3.83392	3.39716	2.06291	12.5752	12.4415	24.0539	26.6067	10.4631	8.42896	19.3381	18.4116	5.98703	6.20792
g22273.t1	PREDICTED: uncharacterized protein LOC101309290	Fragaria vesca subsp. vesca	9.9025	10.1216	12.7162	12.5115	4.45099	4.53093	26.3149	25.4577	16.9453	16.0687	27.0775	29.7488	22.4432	20.3267
g22536.t1	PREDICTED: glutathione S-transferase F13	Vitis vinifera	0	0.137056	0.576158	0.822574	1.14015	1.17482	7.73894	7.97416	14.7987	12.0215	7.45325	8.40163	1.54715	1.91711
g22582.t1	ATP-dependent protease La domain protein	Theobroma cacao	38.3885	37.6937	43.072	38.4786	36.9775	39.3196	121.893	112.962	104.385	108.223	87.0995	91.8222	83.5744	89.3641
g22582.t2	ATP-dependent protease La domain protein	Theobroma cacao	22.4992	21.8132	24.4234	25.351	23.8659	25.7379	71.9552	62.636	64.1062	65.5921	46.4287	51.0352	55.7504	47.6159
g22587.t1	TRAM, LAG1 and CLN8 (TLC) lipid-sensing domain containing protein	Theobroma cacao	24.1367	18.8925	36.7853	34.2664	26.7735	27.559	91.3488	101.776	86.8395	85.0535	181.158	189.052	60.0447	57.0427
g22801.t1	hypothetical protein CICLE_v10020737mg	Citrus clementina	10.1	8.40458	10.5473	7.79401	8.44558	10.1604	63.8765	60.3043	20.1072	21.1633	36.4435	36.4455	21.7685	20.9468
g22958.t1	Nucleic acid binding protein, putative	Theobroma cacao	17.5858	21.9489	13.3855	12.5798	19.3572	23.7913	65.609	71.9175	53.4271	52.2147	72.0603	69.2484	39.9433	28.8295
g22960.t1	Uncharacterized protein isoform 1	Theobroma cacao	2.09614	0.976843	2.57816	2.20967	1.66354	3.86053	43.901	47.5876	4.88886	4.93017	5.53099	6.36918	2.82033	1.99585
g22965.t1	NHL domain-containing protein isoform 1	Theobroma cacao	3.78363	3.70369	5.79253	6.64572	10.8119	10.3417	22.6976	20.1698	24.3199	23.2968	36.3333	35.8034	16.945	17.6573
g22965.t3	NHL domain-containing protein isoform 1	Theobroma cacao	3.80404	3.8095	7.60287	7.62898	10.6727	11.2938	21.1805	24.6961	23.4784	24.0253	31.5201	36.1147	16.8944	20.7213
g23019.t1	PREDICTED: F-box protein SNE-like	Glycine max	0.844203	0.308783	1.4082	3.6762	5.51345	7.09236	32.9902	25.9186	11.5923	11.6632	6.31576	6.55429	9.87195	5.40008
g23029.t1	Uncharacterized protein isoform 1	Theobroma cacao	17.2908	13.4122	7.51491	10.598	23.9119	20.5216	53.3641	58.6518	36.5889	35.878	32.3629	31.9412	39.3937	36.6206
g23175.t1	peroxisomal biogenesis factor, putative	Ricinus communis	29.2191	37.8445	64.2627	100.299	64.1382	56.1756	195.441	197.811	112.766	96.1169	310.605	253.531	97.1893	89.0027
g23224.t1	UDP-glucuronosyltransferase, putative	Ricinus communis	30.0624	27.8653	36.4155	32.0157	21.6504	22.409	90.8989	97.2329	104.113	101.577	104.524	105.165	86.0684	87.601
g23291.t1	3-oxo-5-alpha-steroid 4-dehydrogenase family protein isoform 1	Theobroma cacao	3.08646	4.46026	2.77369	4.61166	6.30417	6.91372	13.7691	10.5011	14.9489	14.4155	13.9377	14.2569	8.20453	9.27491
g23515.t1	unnamed protein product	Vitis vinifera	13.2531	13.1052	5.37665	7.45875	11.7726	11.6615	25.925	25.3913	14.2446	14.0593	18.5243	17.5127	10.5004	11.5843
g23628.t1	AP2.7 isoform 1	Theobroma cacao	14.4024	14.2775	6.70638	9.08162	10.4664	11.9701	53.3835	54.6977	19.8367	21.0845	26.5891	23.2141	20.1544	22.5504
g23687.t1	hypothetical protein PRUPE_ppa011252mg	Prunus persica	17.95	20.4239	26.2752	27.5901	28.5854	31.4252	115.247	107.897	64.2185	63.3745	76.8625	85.3675	48.1161	40.6705
g23687.t2	PREDICTED: cyclin-U1-1	Vitis vinifera	4.6972	5.20999	4.95644	7.18472	10.2608	10.0799	36.3782	30.5096	12.1142	17.5553	12.7598	19.8749	11.9993	12.6022
g23903.t1	Root cap 1 isoform 1	Theobroma cacao	24.7496	18.7936	16.5425	22.9942	21.3673	18.2564	50.0147	55.2007	34.7102	27.959	34.4228	37.2202	23.9531	25.0695
g24052.t1			18.4811	8.60064	12.2958	27.5014	8.79463	24.8757	55.5208	63.4732	27.2647	13.2354	138.25	130.49	31.8465	15.9932
g24105.t1	PREDICTED: uncharacterized protein LOC101313964	Fragaria vesca subsp. vesca	8.24108	8.52349	4.97171	5.99338	27.606	33.0326	107.888	105.489	50.9829	52.7779	44.6805	46.865	32.3326	28.0375
g24105.t2	PREDICTED: uncharacterized protein LOC101313964	Fragaria vesca subsp. vesca	6.62808	7.32525	4.86417	5.0118	23.6772	23.9458	76.8271	80.0795	38.7958	40.5461	29.4483	26.2817	23.6209	22.4851
g24131.t1	Uridine kinase-like 3 isoform 1	Theobroma cacao	3.69692	3.42212	2.87623	3.85169	5.46364	5.62362	44.5814	43.5021	10.5354	11.0721	11.841	11.4146	6.40247	6.28814
g24189.t1	PREDICTED: uncharacterized protein LOC100775266	Glycine max	15.0198	14.5893	16.6268	12.8734	40.9929	32.9224	74.3766	73.8857	44.3091	50.1744	31.4791	35.102	39.5037	33.7123
g24232.t1	Nuclear transport factor 2 family protein	Theobroma cacao	8.31997	6.21079	15.9665	20.9566	15.8984	15.5503	60.033	57.8753	27.1762	26.0229	47.5217	43.5461	21.3511	22.9704
g24386.t1	PREDICTED: tropinone reductase homolog	Vitis vinifera	18.8552	19.1107	26.7277	29.8016	37.6233	41.5809	118.542	114.632	92.0531	95.9055	92.8502	94.6821	61.7019	66.9156
g24390.t1	Kinase superfamily protein, putative	Theobroma cacao	0.501903	2.43529	1.65767	2.21083	5.01132	2.32589	69.9548	65.59	22.1256	17.0377	6.72827	5.56769	8.1484	8.2363
g24391.t1	Kinase superfamily protein, putative	Theobroma cacao	3.84518	1.61899	3.71917	2.75521	3.04026	4.60626	60.2485	55.3449	20.9128	23.4731	19.8893	23.8491	8.0287	8.21953
g24707.t1	PREDICTED: thioredoxin-like protein HCF164, chloroplastic-like	Vitis vinifera	30.9573	32.1535	48.5565	47.7233	79.7348	75.5892	116.594	148.9	137.707	113.308	167.273	168.799	78.1546	61.9835
g24737.t1			0	1.35359	2.3281	4.63039	1.44124	0.498115	6.87854	9.29227	3.57816	2.17138	10.3941	14.7522	1.08303	2.40797
g24783.t1	hypothetical protein POPTR_0030s00530g	Populus trichocarpa	37.7148	39.0847	35.4129	40.3256	85.1981	76.898	249.296	257.241	87.3582	87.8492	123.581	118.093	66.333	73.5331
g25225.t1	Single hybrid motif superfamily protein	Theobroma cacao	84.5034	80.8307	146.137	139.623	267.736	253.632	729.303	771.658	499.396	516.321	699.089	684.87	353.116	293.106
g25360.t1	hypothetical protein POPTR_0017s14330g	Populus trichocarpa	0	2.13228	0	2.92231	6.03667	0	11.2438	13.4834	10.8897	35.1726	7.99329	4.83758	10.1915	2.87538
g25509.t1	Zinc-binding dehydrogenase family protein isoform 1	Theobroma cacao	22.0395	17.1869	24.8589	25.9979	26.49	29.0796	127.936	141.143	52.0633	46.0514	43.4462	47.1059	19.0479	16.2018
g25726.t1	Light-harvesting complex I protein Lhca5 isoform 1	Theobroma cacao	9.05483	10.0754	11.9811	12.9846	31.7416	30.2983	54.9073	65.7309	39.302	31.2194	71.4817	67.6883	35.8747	42.4276
g26040.t1	hypothetical protein PRUPE_ppa023123mg	Prunus persica	69.7961	44.6512	79.1185	73.6234	79.872	109.225	297.795	309.504	175.409	148.677	205.226	236.105	162.071	95.8689
g26619.t1			0	4.06038	8.57805	0	1.53825	7.23957	7.66519	11.8225	3.22154	5.77661	18.0873	9.15648	0	2.76849
g26690.t1			1.97916	2.4128	2.90864	1.8741	10.2286	11.2195	29.2557	18.5208	14.7774	6.43837	8.7165	14.1545	8.0571	8.60755
g26781.t1	unknown	Lotus japonicus	8.0966	7.12002	12.2873	9.95286	8.64323	7.82775	65.7718	65.4279	25.8428	24.5519	46.9965	44.6126	23.1625	16.5465
g27037.t1	peroxisomal glycolate oxidase	Phaseolus vulgaris	281.28	288.774	330.635	339.712	424.633	469.439	1207.86	1124.59	839.147	860.306	750.352	750.48	521.273	502.095
g27257.t1	PREDICTED: uncharacterized protein sll1770-like	Vitis vinifera	124.434	124.637	76.6549	78.0452	172.636	157.959	336.978	335.654	226.351	234.071	437.812	422.243	172.04	195.443
g27264.t1	conserved hypothetical protein	Ricinus communis	1.84312	2.98061	6.18891	6.97644	3.29495	1.18238	16.644	19.523	17.3545	19.2162	22.5195	19.5791	8.9596	8.6582
g27303.t1	unnamed protein product	Vitis vinifera	7.84017	7.05041	7.7522	8.19475	21.5699	28.0131	77.9085	76.3473	50.4108	46.1888	78.1869	76.8135	33.4657	28.4617
g27381.t1			0	0	1.50615	1.16434	0.236495	0.366095	14.2862	12.411	1.01484	0.794686	0	0.123193	7.09349	6.16087
g27631.t1	Senescence-associated gene 29	Theobroma cacao	20.3518	20.7936	20.631	22.3568	10.3276	12.5054	82.1415	85.2463	34.0173	43.1777	39.6421	37.3546	25.4621	28.8249
g27648.t2	uncharacterized protein LOC100305512	Glycine max	0	0.380054	0.578706	0.974114	0.390667	1.59284	4.38498	4.12685	7.22786	5.48944	9.1852	7.22672	4.07702	2.56806
g27814.t1	Peroxisomal membrane protein 11B	Theobroma cacao	3.23911	2.69729	3.67519	3.6727	6.19403	4.97605	16.1611	17.8792	21.005	14.6472	31.3824	21.8468	22.2506	17.528
g27815.t1	chloroplast omega-6 fatty acid desaturase	Arachis hypogaea	22.2111	24.3267	45.5142	43.1954	33.1375	32.7365	100.833	96.9468	52.0596	49.62	43.5393	41.6655	39.7309	48.7788
g28075.t1	predicted protein	Populus trichocarpa	12.1911	12.4244	13.7984	14.3659	23.6461	23.4055	54.2051	52.2586	26.2966	29.4136	26.1078	26.5215	20.4703	20.6983
g28269.t1	Serine transhydroxymethyltransferase 1 isoform 2	Theobroma cacao	121.578	120.046	136.857	138.157	245.636	241.699	580.995	606.247	407.101	402.005	419.01	411.512	230.773	236.736
g28333.t1	Phosphatase 2C family protein isoform 1	Theobroma cacao	16.8593	20.3129	32.1735	27.1756	32.8942	36.0135	78.4772	73.2054	51.7275	46.6322	52.4299	51.2332	27.3813	28.4189
g28349.t1	PREDICTED: defensin-like protein-like	Solanum tuberosum	191.492	208.593	345.582	315.789	445.257	613.219	1076.12	1164.17	850.476	729.415	1071.9	1219.79	736.477	464.273
g28374.t1	conserved hypothetical protein	Ricinus communis	13.979	10.2933	19.4721	16.4021	10.0645	10.6627	50.1992	51.8973	18.0302	15.8673	16.6097	20.066	15.7047	14.5224
g28450.t1	Aspartate aminotransferase 3, putative	Theobroma cacao	2.55318	3.699	1.37493	4.06844	3.84642	3.91513	11.6248	13.2391	11.1217	9.03366	15.7563	15.4372	11.5503	15.4799
g28466.t1	Phototropic-responsive NPH3 family protein isoform 1	Theobroma cacao	14.2885	15.0126	10.6057	10.4552	25.2955	27.6	41.2889	37.1812	32.9623	32.5716	36.7304	38.9149	27.7674	27.2515
g28497.t1	hypothetical protein CICLE_v10005753mg	Citrus clementina	4.71041	7.27637	6.37828	6.73367	4.87867	4.76983	17.055	17.6585	11.2495	11.5938	21.8334	22.3381	10.3026	13.4471
g28618.t1	UDP-glycosyltransferase 85A1	Theobroma cacao	56.3877	51.9772	76.4626	82.4947	127.498	142.245	255.289	237.896	170.092	168.181	174.269	168.054	140.343	119.136
g28759.t1	Chloroplast outer envelope protein 37 isoform 2	Theobroma cacao	13.9899	12.4169	16.247	19.6644	30.0052	30.6029	71.2213	73.0323	52.6173	52.4385	58.4614	57.9582	28.0393	25.6808
g28901.t1	hypothetical protein ARALYDRAFT_913814	Arabidopsis lyrata subsp. lyrata	16.1928	21.2364	12.6954	14.3521	5.8634	5.76933	34.4569	33.3833	30.0805	29.741	38.9892	36.5675	20.3234	12.7756
g28955.t1	predicted protein	Populus trichocarpa	10.423	9.97925	5.73988	5.60021	16.9083	17.1091	46.6889	44.0309	50.102	47.9276	50.9928	50.2304	35.2968	39.2189
g28964.t1	sulfate transporter, putative	Ricinus communis	6.46174	7.75551	9.41828	10.6927	12.8389	12.4191	26.1469	24.4191	22.1919	22.9203	21.2946	24.7303	17.0472	19.9366
g29008.t1	Tesmin/TSO1-like CXC domain-containing protein, putative isoform 2	Theobroma cacao	3.69758	4.08504	6.07868	6.08332	17.2927	17.4217	37.9775	33.8434	14.1842	13.0963	21.1525	21.4871	9.92201	10.5032
g29020.t1	hypothetical protein EUTSA_v10013555mg	Eutrema salsugineum	49.8943	46.0093	32.6262	37.7645	53.3497	52.8351	158.715	171.149	84.1412	83.132	106.876	100.742	94.1188	96.1019
g29044.t1	chloroplast phosphate transporter, putative	Ricinus communis	11.8882	13.9457	14.9318	16.0352	26.5618	25.8084	90.8393	84.5629	46.3358	48.7586	29.2811	29.0555	31.2945	34.1045
g29232.t1	putative ornithine decarboxylase	Theobroma cacao	8.18342	7.8239	5.94268	5.31697	20.3906	25.7291	91.5382	78.0052	50.0664	52.6969	32.9907	36.272	25.4484	26.656
g29239.t1	hypothetical protein POPTR_0001s17750g	Populus trichocarpa	15.2596	17.441	19.556	16.5211	37.5379	37.3365	59.8381	62.0704	34.757	30.0353	41.8397	38.9216	26.4228	29.8095
g29303.t1			0.253211	0.50166	1.55512	2.10608	1.12115	2.45576	7.17846	10.1354	6.27216	4.27372	3.27514	4.59827	3.59243	2.7516
g29308.t1	hypothetical protein CICLE_v10028186mg	Citrus clementina	3.39802	3.43199	2.48462	2.12729	3.70305	2.53865	70.0772	70.4247	23.0557	28.0023	13.4321	13.0478	10.0098	10.8071
g29373.t1	hypothetical protein CICLE_v10000273mg	Citrus clementina	44.9321	42.5833	19.4345	17.5958	38.4458	39.5053	85.931	85.2266	52.1379	53.8926	78.6724	72.7414	40.5118	46.8588
g29373.t2	PREDICTED: potassium channel AKT2/3-like	Vitis vinifera	34.0273	35.2079	17.933	17.7773	31.9264	28.3463	67.5803	73.4467	45.2782	44.7212	71.7178	69.6458	34.4595	38.5416
g29655.t1	Uncharacterized protein TCM_025926	Theobroma cacao	12.6194	10.3638	12.4687	12.1983	17.5774	15.07	36.8719	39.6289	34.6241	29.5961	22.4589	20.4578	30.5284	31.4157
g29706.t1	PREDICTED: uncharacterized protein LOC102604440	Solanum tuberosum	2.69017	3.10269	3.16744	2.83051	8.45449	7.75211	12.5169	14.1969	8.77611	8.84436	13.4799	14.6598	4.92679	5.75966
g29791.t1	Sigma factor E isoform 1	Theobroma cacao	20.7307	17.7525	13.9435	12.4733	11.3505	12.2012	49.1215	47.7462	40.3813	37.0868	33.0925	30.7202	25.257	24.7207
g30013.t1	zeaxanthin epoxidase, partial	Eriobotrya japonica	41.7367	44.792	29.3165	28.0084	52.8778	56.0683	171.004	176.253	62.0358	64.6692	61.7219	60.5693	37.4298	43.0554
g30161.t1			2.81891	4.44378	3.67153	4.69152	4.88448	5.65458	22.1228	15.4249	14.157	8.52202	24.4828	21.6649	9.39324	14.3499
g30266.t1	ABC transporter family protein	Populus trichocarpa	30.1921	27.9115	21.2248	20.8127	22.6007	24.2032	110.435	113.172	63.8421	63.8267	47.5749	47.1465	41.0099	47.2568
g30631.t1	hypothetical protein CICLE_v10012815mg	Citrus clementina	15.9232	13.7752	10.3385	9.61468	4.73909	5.57834	39.4461	52.2679	22.2573	23.4431	33.0539	34.5429	20.3134	17.9834
g30879.t1	ATP synthase gamma chain, chloroplast precursor	Arabidopsis thaliana	19.426	20.2138	13.3978	15.8365	33.8091	31.8682	71.8957	72.5997	55.1384	53.2828	35.6261	34.3249	36.067	35.6139
g30879.t2	ATPase, F1 complex, gamma subunit protein	Theobroma cacao	19.2279	19.8662	12.9091	12.8945	31.8258	30.4362	74.0226	71.9829	51.3856	54.271	37.7604	35.5192	37.3402	35.016
g31213.t1	hypothetical protein POPTR_0015s12340g	Populus trichocarpa	6.54715	10.9751	12.3818	6.85287	6.75598	3.71609	33.0448	31.3246	14.0229	16.16	15.3211	17.6795	9.63341	6.87361
g31513.t1	Uncharacterized protein TCM_030660	Theobroma cacao	0	0	0.7758	2.35548	0.312449	0.167441	9.75916	9.23677	5.53085	5.09514	19.1989	18.4017	2.38186	3.67406
g31751.t1	PREDICTED: probable LRR receptor-like serine/threonine-protein kinase At4g08850-like	Vitis vinifera	2.05708	2.12197	2.99573	2.03536	4.42526	4.46695	17.8585	17.6215	9.14752	8.81387	12.2363	11.2186	8.45999	8.21614
g31814.t1	hypothetical protein POPTR_0001s09860g	Populus trichocarpa	36.0868	37.3249	99.4959	95.9637	89.2794	104.438	241.76	224.237	181.391	173.261	308.392	295.541	122.83	121.186
g31953.t1	conserved hypothetical protein	Ricinus communis	15.3927	14.8008	14.0881	8.94374	20.4532	24.0058	55.1863	48.1487	28.0503	25.5966	46.6636	44.477	30.5054	29.9931
g31993.t1	conserved hypothetical protein	Ricinus communis	17.655	16.1327	20.7678	25.6417	37.3111	39.5851	118.721	90.1288	64.0561	62.5405	111.536	107.774	59.4391	53.5781
g32068.t1	Nodulin MtN3 family protein, putative	Theobroma cacao	18.2526	18.6275	20.327	24.3325	3.83833	6.08159	68.5673	77.4447	40.4219	48.9854	54.9996	54.7469	43.0659	40.9273
g32385.t1	predicted protein	Populus trichocarpa	10.5712	11.8121	8.93748	10.5163	10.0618	12.9034	45.1721	51.8011	12.7826	14.5733	18.3003	15.6798	6.88053	6.09773
g32471.t1	one helix protein 2	Populus trichocarpa	33.5726	33.6165	45.7155	41.8527	68.7983	64.7623	175.772	188.138	82.5872	82.9016	84.9782	78.3156	91.4551	84.1123
g32711.t1	PREDICTED: uncharacterized protein LOC100801481	Glycine max	5.63731	4.40878	4.68621	4.62754	17.0499	20.3416	41.6174	45.8722	29.5645	31.4174	17.4339	18.0175	24.3713	23.2879
g33034.t1			3.0935	2.15598	0	0	1.24848	1.17568	3.52712	6.44525	0	4.29279	8.94822	5.33671	0	1.23575
g33865.t1	heat-shock protein, putative	Ricinus communis	22.3321	17.5464	23.5305	21.0947	14.9389	21.2726	63.8885	53.0334	40.4938	39.231	54.6905	51.5465	27.0096	21.2732
g33985.t1			0	0	0	0	0	0	0	30.1319	0	0	0	0	0	0
g34163.t1	Tetratricopeptide repeat-like superfamily protein	Theobroma cacao	1.28399	2.60483	5.83392	7.67212	8.8413	8.5118	24.1328	26.7612	11.8907	12.3529	15.3398	16.7629	8.75153	10.8736
g34442.t1	predicted protein	Populus trichocarpa	18.7381	16.7905	24.7229	25.8445	30.3775	30.1134	69.1925	70.6038	44.429	42.1546	35.425	37.5067	29.0489	27.9768
g35744.t1	Uncharacterized protein isoform 1	Theobroma cacao	24.9647	26.0145	31.9794	32.979	71.4058	76.4332	204.935	180.714	106.437	112.202	107.902	121.329	71.7207	68.7284
g35794.t1	Flavin monooxygenase-like protein	Theobroma cacao	63.0227	62.4437	105.512	104.242	56.0752	63.7318	231.555	225.033	153.915	149.038	227.617	219.282	171.756	164.562
g35890.t3	putative phosphatidylinositol/phophatidylcholine transfer protein	Arabidopsis thaliana	5.64897	4.76369	2.47231	3.26886	8.54571	7.47102	13.8483	16.8258	10.4511	9.9563	10.3128	8.99797	9.12018	9.20538
g36786.t1	Alanine:glyoxylate aminotransferase isoform 1	Theobroma cacao	45.1478	40.9129	114.57	107.18	107.192	110.496	624.511	645.281	350.89	335.646	286.369	279.245	216.654	234.731
g37118.t1	Tetratricopeptide repeat (TPR)-like superfamily protein isoform 3	Theobroma cacao	44.9618	46.2087	52.5425	48.803	100.087	98.6489	195.548	190.861	141.373	141.262	142.415	142.479	135.715	142.039
g37165.t1	Ferredoxin/thioredoxin reductase subunit A 2	Theobroma cacao	54.3826	46.8582	151.337	139.672	122.506	156.005	341.392	343.086	421.118	389.246	267.26	285.406	215.015	185.147
g37268.t1	18 kDa seed maturation protein-like	Cicer arietinum	3.48434	1.41364	1.94062	3.13774	0.696322	1.34993	43.8895	44.3098	9.3708	9.40804	15.034	17.2165	7.35748	8.17782
g37449.t1	Acyl carrier protein 1	Theobroma cacao	3.1948	2.22478	7.30405	4.63792	4.8227	11.3448	12.3055	18.243	13.2671	17.1688	10.9095	16.2908	5.08657	3.33543
g37490.t1	unknown	Glycine max	1.28471	1.96652	2.08452	5.65855	8.0508	5.55337	10.8409	12.6276	8.55654	8.00732	11.69	12.1905	9.33053	7.75023
g37639.t1	PREDICTED: uncharacterized protein LOC100264638	Vitis vinifera	4.03104	2.37931	2.67092	2.60969	7.1285	8.33778	22.3179	20.3209	9.61356	8.72584	15.0116	9.49401	6.58849	9.98865
g37735.t1	Dynein light chain type 1 family protein	Theobroma cacao	2.24564	5.35337	7.12733	1.05293	4.39287	2.66763	41.2006	43.9414	15.0314	14.324	46.9936	56.4792	18.4438	20.8123
g37750.t1	unnamed protein product	Vitis vinifera	73.5533	70.1612	52.9186	53.7609	172.691	159.879	504.584	491.224	198.892	208.471	122.33	118.041	169.637	177.252
g38140.t1	PREDICTED: thioredoxin-like protein AAED1, chloroplastic-like	Fragaria vesca subsp. vesca	1.16247	2.71672	2.2455	1.95497	3.66046	0.951656	8.62109	7.21602	1.91681	7.69724	18.1351	8.46811	7.90709	0.941219
g38430.t1	hypothetical protein CICLE_v10031165mg	Citrus clementina	8.30165	9.11989	4.30776	3.04261	1.89408	2.57946	18.7731	15.5822	4.92509	5.85976	6.79918	5.20724	5.29596	6.75402
g38430.t2	hypothetical protein CICLE_v10031165mg	Citrus clementina	5.64604	5.4664	2.65602	3.60289	1.40431	1.75369	11.9717	11.6217	3.01852	2.44381	4.41037	5.13838	2.78761	4.14201
g38568.t1	unknown	Medicago truncatula	1.88619	2.89598	5.40795	3.78502	6.06648	5.57503	17.7362	15.421	23.0932	15.4009	29.9818	34.3182	9.19071	9.2391
g38653.t1	Ribonuclease 2, putative	Theobroma cacao	0	0	2.21899	2.70353	1.01974	1.64878	5.98132	7.05033	6.2543	8.56032	8.13412	8.02801	2.38587	3.75588
g38653.t2	Ribonuclease 2, putative	Theobroma cacao	0	0.549571	5.20134	3.90857	1.44892	1.36225	9.55698	9.27098	11.0566	11.4173	9.06072	10.5722	2.51463	2.70364
g38686.t1	hypothetical protein CICLE_v10021427mg	Citrus clementina	19.683	18.2229	15.8169	14.1049	20.8896	19.2165	50.6732	69.5507	16.7676	15.7951	27.7988	26.9238	20.6621	14.627
g38720.t1	Seed imbibition 2 isoform 2	Theobroma cacao	75.8171	79.3286	91.2493	94.2763	87.9646	93.7238	415.475	406.454	172.899	177.541	130.988	121.185	149.621	153.258
g38720.t2	Seed imbibition 2 isoform 2	Theobroma cacao	77.5069	77.498	79.839	82.3573	90.8222	92.1339	399.761	395.687	168.724	175.581	131.169	126.56	142.461	147.415
g38990.t1	Chain A, Crystal Structure Analysis Of The Ferredoxin-Nadp+ Reductase From Paprika	Capsicum annuum	110.856	113.285	183.544	181.885	368.942	402.941	727.254	720.661	510.054	462.898	434.609	414.745	307.786	334.151
g39047.t1			0	0	0	2.34046	2.42546	0	10.1806	2.65206	0	0	5.17708	9.32726	3.42415	0
g39108.t3	hypothetical protein PHAVU_009G075900g	Phaseolus vulgaris	10.1093	9.86207	10.0982	12.1995	15.9542	18.7658	38.7369	34.7221	27.0862	30.8336	43.3624	43.8902	17.0596	17.2825
g40158.t1	Stress enhanced protein 1, putative	Theobroma cacao	105.733	116.255	175.85	192.115	210.88	225.647	444.018	448.986	331.906	359.52	377.744	330.606	256.052	248.572
g40317.t1	Uncharacterized protein isoform 1	Theobroma cacao	8.1753	5.3764	13.3797	11.1442	6.67282	7.28348	38.2663	37.2565	15.7022	15.1984	20.8696	28.2085	13.5613	13.3644
g40325.t1	hypothetical protein AMTR_s00057p00165960	Amborella trichopoda	10.7134	12.0605	15.9361	16.225	26.8092	26.1846	64.8203	70.2664	45.4365	52.522	36.7866	41.4362	31.4093	37.2251
g40630.t1			0	0	0	0	0	0	6.34299	7.33933	0	0	0	0	0	0
g41342.t1	Heptahelical protein 4 isoform 2	Theobroma cacao	4.46845	0.47163	8.31121	4.53794	1.9939	13.2703	27.2167	30.2224	12.9755	11.6661	35.7994	43.9561	6.53228	1.50311
g41394.t1	Lactoylglutathione lyase / glyoxalase I family protein	Theobroma cacao	32.5187	37.445	58.6826	53.6565	56.1441	55.9296	199.063	196.833	109.629	111.196	197.862	185.414	67.1842	64.7908
g41500.t1	Thiol-disulfide oxidoreductase DCC isoform 1	Theobroma cacao	2.7115	2.63744	8.44177	4.26325	7.83143	7.41601	71.8449	69.3985	12.6897	11.0656	5.99235	10.2965	4.83443	7.4182
g42258.t1	Mitochondrion-localized small heat shock protein 23.6, putative isoform 1	Theobroma cacao	37.5004	25.9333	41.9683	34.9979	15.967	15.5439	116.629	109.1	24.4625	26.2077	22.1806	22.743	12.759	13.4051
g42367.t1	Chloroplast signal recognition particle component	Theobroma cacao	10.2086	10.6957	6.8142	12.3	16.8853	25.3314	34.6086	41.736	43.105	43.5633	64.2782	58.3458	31.294	30.192
g42399.t1	RecName: Full=Phosphoglycerate kinase, chloroplastic; Flags: Precursor	Nicotiana tabacum	58.724	58.2797	78.9187	74.311	141.3	171.929	366.411	355.853	180.821	174.993	213.111	221.546	158	159.822
g43142.t1	predicted protein	Populus trichocarpa	4.65027	5.7888	5.82346	6.77025	24.1961	25.0697	51.2349	47.6296	27.6327	22.1268	41.903	41.9926	25.4464	25.0081
g43714.t1	UDP-glucuronosyltransferase, putative	Ricinus communis	12.2559	11.1589	10.7917	10.5338	21.7559	21.3492	39.8673	38.1249	34.301	34.6193	33.0025	28.5967	28.6936	29.514
g43789.t1	hypothetical protein PRUPE_ppa011142mg	Prunus persica	8.45969	9.72529	3.69733	4.00353	2.57345	3.05665	16.7395	15.3844	9.41167	6.08122	16.4839	13.0228	3.45661	6.12349
g45490.t2	PREDICTED: adenosine 3'-phospho 5'-phosphosulfate transporter 2	Vitis vinifera	0.5808	0.912014	1.11077	0.932321	3.46876	2.80781	5.81631	6.55684	6.31982	6.99324	11.3069	11.3513	6.08777	6.04305
g46142.t1	Dentin sialophosphoprotein-related, putative isoform 5	Theobroma cacao	81.6285	79.6514	56.5128	52.0591	25.0493	24.4474	127.653	120.07	96.5782	102.056	75.3054	80.0704	53.3786	55.2587
g46430.t1			0	0.523067	2.16375	1.26613	4.73401	2.19169	20.774	15.7858	3.87312	5.87109	11.3959	12.1703	4.51604	1.08824
g46431.t1	Major facilitator superfamily protein isoform 1	Theobroma cacao	0.612843	0.352576	1.69985	0.485307	2.13842	2.52637	9.63784	9.28782	3.44964	3.56623	1.16299	0.977242	1.90714	1.71625
g46565.t1	conserved hypothetical protein	Ricinus communis	12.1558	9.82891	13.2545	14.8735	14.6885	14.606	35.4395	39.3769	38.3283	40.829	37.5727	35.3816	35.1526	34.2601
g46960.t1	Nudix hydrolase	Theobroma cacao	4.16334	5.37279	5.17494	4.23222	6.6646	5.87187	17.1934	17.3586	8.60029	11.3154	10.9654	12.9846	6.66076	6.06912
g47280.t1	hypothetical protein POPTR_0008s08800g	Populus trichocarpa	8.14333	9.75739	14.6277	16.8755	7.62116	9.17539	27.4485	31.9193	18.6766	16.8777	19.844	19.5805	12.6647	12.5309
g47518.t1	hypothetical protein PRUPE_ppa002422mg	Prunus persica	2.07789	2.304	1.91104	2.01722	10.5668	10.927	21.5294	21.1721	12.0296	14.2448	23.0895	22.4292	12.5197	13.4878
g47798.t1	NAD(P)-binding Rossmann-fold superfamily protein, putative isoform 1	Theobroma cacao	10.4705	9.872	12.4396	10.5944	12.8216	11.6897	40.1806	51.6665	23.725	19.3489	40.3016	39.8951	16.8749	13.847
g48644.t1			30.4535	30.783	48.7024	37.3084	56.9587	84.3895	134.673	139.635	99.3379	93.382	94.3989	92.0712	75.1166	70.1856
g48946.t1			87.3418	82.6375	78.3964	82.5608	223.138	229.138	347.896	410.207	262.334	264.829	273.781	256.387	163.436	179.744
g50287.t1	hypothetical protein POPTR_0005s08630g	Populus trichocarpa	5.06172	12.577	5.40878	6.91391	31.2474	19.086	69.3954	34.9374	10.8212	26.5906	36.5804	31.626	19.7637	6.33529
g50433.t1	hypothetical protein CICLE_v10015129mg	Citrus clementina	1.43802	1.16736	0.646971	1.13248	2.09292	2.90334	24.3156	20.2035	6.84453	7.31093	2.00172	4.99012	3.93891	2.77862
g51088.t1	unnamed protein product	Vitis vinifera	3.9841	3.46939	6.18753	8.71697	3.80434	3.66816	18.9518	17.9972	6.13354	8.89533	6.40436	5.46884	11.6519	9.88053
g51325.t1	Beta-amyrin synthase, partial	Medicago truncatula	0	0	0	0	0	0	12.2465	6.23777	0	0	0	0	0	0
g53145.t1	Phosphoglycerate mutase family protein isoform 1	Theobroma cacao	10.0384	12.5301	19.6551	19.7829	31.4841	31.9732	47.2559	54.2574	40.9857	34.4919	45.2196	44.7579	26.157	27.9938
g55262.t1	Basic chitinase	Theobroma cacao	16.6052	17.5597	93.8212	94.7978	26.3159	28.4469	136.589	127.274	88.3448	79.7314	277.838	284.943	161.222	148.663
g56803.t1	hypothetical protein CICLE_v10019706mg	Citrus clementina	3.59537	5.40003	7.83905	6.84754	8.56489	10.2573	171.65	157.607	78.4125	87.2429	13.3314	12.8764	34.0177	34.4792
g56851.t1	PREDICTED: uncharacterized protein LOC100779195	Glycine max	32.2005	33.1666	42.7255	42.9971	114.059	116.099	187.131	183.928	83.4411	95.9828	148.85	147.015	70.5012	71.4431
g57381.t1	conserved hypothetical protein	Ricinus communis	0	0	0	0	2.87983	5.47924	15.8423	21.3017	0.745391	1.28861	4.43478	1.97732	1.74605	0.716194
g58271.t1	uncharacterized protein LOC100499692 precursor	Glycine max	7.49655	6.89173	16.9206	9.67544	15.5347	20.8641	32.3868	38.2996	42.6337	34.2705	28.249	24.5063	14.902	18.0483
g59481.t1	hypothetical protein VITISV_006706	Vitis vinifera	6.0893	6.98643	5.38363	7.81871	6.94216	7.06026	41.3728	36.9049	28.7897	25.8846	56.9205	60.2129	17.43	16.2263
g67320.t1	unknown	Medicago truncatula	34.2731	39.8377	76.9846	93.7185	116.383	100.145	246.717	295.272	253.038	237.529	161.928	154.045	122.816	155.478
g67670.t1	predicted protein	Populus trichocarpa	7.85098	5.3115	0	3.58477	10.4895	12.6363	29.1061	24.6353	21.8435	19.1796	10.992	12.5481	11.142	13.0199
g68439.t1	hypothetical protein POPTRDRAFT_557208	Populus trichocarpa	0	6.80719	37.0224	0	0	8.38486	42.4067	10.1286	20.3264	45.7921	2.9432	1.18041	1.37562	0
g70828.t1			0	0	0	0	0	0	19.4801	16.2349	0	0	0	0	0	0
g72648.t1	UDP-glucuronosyltransferase, putative	Ricinus communis	28.668	14.8239	27.7597	17.9139	27.3158	31.567	83.6878	80.2082	83.1538	73.2666	121.492	138.221	44.2406	50.5571
g73857.t1	ATP synthase	Medicago truncatula	56.0472	54.3786	107.91	107.138	150.382	180.89	419.739	401.021	325.211	300	553.093	476.311	172.086	136.176
g74512.t1	hypothetical protein PHAVU_008G034100g	Phaseolus vulgaris	14.1225	12.4189	11.5559	8.90408	20.4373	35.5796	38.131	46.8521	40.0906	41.7403	77.2642	86.4851	36.3252	23.9768
g77651.t1			7.76337	2.17988	4.0346	1.90567	5.73328	7.48586	13.6578	9.67673	15.2393	21.4191	14.4963	22.2203	15.8901	4.37525
g77783.t1			5.30706	16.5002	9.1355	22.8145	14.1223	16.0971	63.7102	54.3661	18.6392	35.4213	17.6724	14.8332	29.1857	24.5604
g78099.t1			0	0.907806	0	0	1.00985	0	11.8065	15.6872	3.21122	2.66762	2.00812	6.08438	5.84631	2.15862

## Sheet: Sheet6
contig	desc	organism	fr5b1	fr5b2	fr2a1	fr2a2	fr1a	fr1b	normala1	normala2	red1a	red1c	red2a	red2d	red5a	red5d
g139.t1			53.0376	63.6162	12.7973	2.66364	2.68014	8.50801	11.8122	5.94494	3.08435	2.4633	0	0	32.439	30.94
g170.t1	predicted protein	Populus trichocarpa	16.7639	18.1999	6.97574	7.60649	16.4484	14.937	13.7807	12.587	9.47978	10.6284	2.41995	2.21697	12.5552	12.7859
g178.t1			8.74244	8.20923	2.85354	0	4.59986	4.57057	2.49454	2.63008	2.70737	2.20488	0	0	3.28587	6.97464
g302.t3	PREDICTED: serine/threonine-protein kinase At5g01020-like	Fragaria vesca subsp. vesca	5.72969	11.6678	2.50042	0.534799	5.10026	12.1621	4.38942	4.44236	2.47828	1.73746	0	0	4.893	2.94395
g391.t1	hypothetical protein CICLE_v10007651mg	Citrus clementina	9.95023	15.8712	1.85596	3.69117	11.642	11.7151	5.40539	7.92532	8.33173	9.22715	2.34601	1.36236	10.8271	9.06205
g608.t5	hypothetical protein PRUPE_ppa009816mg	Prunus persica	12.7692	12.3451	2.76702	0.819531	4.60526	7.18746	3.99358	5.81266	3.30093	3.49784	0.783735	0.606773	4.16896	2.36487
g828.t1	potassium efflux antiporter	Populus trichocarpa	19.3915	22.4695	15.1527	10.6713	11.883	12.6042	22.0535	20.415	10.1659	11.0579	2.90249	2.85991	11.4139	13.6338
g844.t1	predicted protein	Populus trichocarpa	10.8018	7.49768	3.21886	4.17073	3.34431	5.4905	2.96715	3.98573	2.21068	2.49445	0	0	3.84485	4.71764
g1260.t2	Centrosomal protein	Medicago truncatula	18.3258	19.9369	4.2815	4.40544	14.3346	13.9029	9.52089	9.07253	6.07345	7.28259	2.33618	2.26768	7.08079	8.6427
g1435.t1	PREDICTED: uncharacterized protein LOC101301058	Fragaria vesca subsp. vesca	146.67	158.332	81.0692	118.139	152.591	131.003	91.0746	98.1525	92.6594	96.1346	22.0264	21.2139	118.13	107.748
g1507.t1	PREDICTED: TBCC domain-containing protein 1-like	Glycine max	8.30697	11.6653	6.91685	4.96888	4.54137	6.16463	4.87723	7.93565	8.04798	4.99325	1.50864	0	4.56106	6.69206
g1538.t1	PREDICTED: DNA-binding protein SMUBP-2-like	Solanum tuberosum	21.7709	25.7914	3.7512	7.20088	18.7248	19.6829	18.2935	17.3945	10.4664	11.8413	2.06077	2.25088	14.7935	14.8647
g1549.t1	Transducin/WD40 repeat-like superfamily protein isoform 3	Theobroma cacao	32.1938	31.4254	22.5965	16.4636	20.9107	27.6293	15.6401	23.9609	20.5736	21.9752	3.40145	6.01359	26.5925	24.8407
g1551.t1	Embryo defective 2016, putative	Theobroma cacao	15.1796	17.7857	2.83701	1.33032	19.5061	14.8732	7.34037	8.34773	3.31601	6.26632	0.158787	0.0927803	8.49104	7.01851
g1589.t1	Peptidase M20/M25/M40 family protein isoform 2	Theobroma cacao	138.706	146.36	105.643	98.6155	166.849	170.381	130.861	142.545	124.664	134.763	28.0133	31.8693	146.606	141.705
g1824.t1	Spc97 / Spc98 family of spindle pole body component, putative isoform 1	Theobroma cacao	11.4414	10.837	1.68545	1.46799	14.526	11.8059	7.18576	8.46245	7.44441	6.15089	0.321961	0.28302	6.50183	7.03493
g1936.t1	Pentatricopeptide repeat (PPR-like) superfamily protein isoform 1	Theobroma cacao	10.1916	10.359	0.617118	1.74445	7.89311	7.46223	3.55213	3.76612	1.7205	2.90243	0.367674	0.55644	3.83567	6.11847
g2050.t1	Uncharacterized protein isoform 2, partial	Theobroma cacao	23.0277	23.8032	6.17233	10.0224	16.7313	14.145	12.2828	13.5865	9.21102	9.95986	1.58468	1.77331	15.0377	12.2108
g2128.t1	PREDICTED: probable protein arginine N-methyltransferase 4.2	Vitis vinifera	39.3612	35.9914	14.2241	13.0228	31.963	27.5812	20.7367	18.4272	15.521	16.737	5.85044	5.42306	20.4245	26.4563
g2291.t1			479.303	397.262	699.021	666.528	334.543	467.562	246.916	387.82	401.612	352.284	49.7018	51.3782	409.737	443.816
[truncated: 349 more rows]

## Sheet: Sheet7
contig	desc	organism	fr5b1	fr5b2	fr2a1	fr2a2	fr1a	fr1b	normala1	normala2	red1a	red1c	red2a	red2d	red5a	red5d
[truncated: 146 more rows]

## Sheet: Sheet8
contig	desc	organism	fr5b1	fr5b2	fr2a1	fr2a2	fr1a	fr1b	normala1	normala2	red1a	red1c	red2a	red2d	red5a	red5d
[truncated: 536 more rows]

[truncated: 8 more sheets: Sheet9, Sheet10, Sheet11, Sheet12, Sheet13, Sheet14, Sheet15, Sheet16]
